# Supplementary material for: HPV16-miRNAs exert oncogenic effects through enhancers in human cervical cancer
Source: Cancer Cell Int. 2024 May 15;24:172. doi: 10.1186/s12935-024-03364-8 (PMC11097496; doi:10.1186/s12935-024-03364-8)
Supplement: Supplementary file 2 — Additional file 2. Supplementary Tables S1–S8. [file 12935_2024_3364_MOESM2_ESM.xlsx]

## Sheet: Table S1
Table S1. Characteristics of cervical cancer patients
Group	Sample ID	Age	HPV	2018 FIGO stage	T	N	M	Histological type
hpv16+ CC	1	57	16	I	1	0	0	SCCc
	2	53	16	I	1	0	0	SCC
	3	53	16	III	2	1	0	SCC
	11	51	16	II	2	0	0	SCC
	5	62	16	III	1	1	0	SCC
	16	31	16	II	1	0	0	SCC
	10	56	16	III	3	2	0	SCC
	8	51	16	II	2	0	0	SCC
	12	67	16	I	1	0	0	SCC
	13	56	16	I	1	0	0	SCC
	14	56	16	I	1	0	0	adenocarcinomas
	32	47	16	II	2	0	0	SCC
	33	52	16	III	3	1	0	SCC
	39	57	16	I	1	0	0	SCC
	43	69	16,31,56	II	2	0	0	SCC
	57	35	16	Ⅳ	4	0	1	adenosquamous carcinoma
	59	56	16	II	2	1	0	SCC
	61	35	16	III	1	1	0	SCC
	63	55	16	I	1	0	0	SCC
	65	55	16	I	1	0	0	adenosquamous carcinoma
	67	49	16	III	1	1	0	adenosquamous carcinoma
	69	48	16	III	1	1	0	SCC
	72	60	16,33	II	2	0	0	SCC
	74	55	16	II	2	0	0	SCC
	76	33	16	I	1	0	0	adenocarcinomas
	78	57	16	I	1	0	0	SCC
	80	51	16	I	1	0	0	SCC
	82	69	16	III	2	1	0	SCC
	93	46	16	II	2	0	0	SCC
	95	63	16?	III	2	1	0	SCC
	97	50	16	II	2	0	0	adenosquamous carcinoma
	99	66	16	III	2	1	0	SCC
	50	38	16	II	2	0	0	SCC
	51	35	16	III	1	1	0	SCC
	55	67	16	II	2	0	0	SCC
	86	52	16	III	2	1	0	SCC
	87	48	16,81	II	2	0	0	SCC
	90	56	16	I	1	0	0	SCC
	91	54	16	III	1	1	0	SCC
other types HPV CC	85	51	18,59	I	1	0	0	SCC
	28	42	18	II	2	0	0	SCC
	35	31	18	I	1	0	0	small cell neuroendocrine carcinoma with adenocarcinomas
	37	37	18	I	1	0	0	adenosquamous carcinoma
	41	60	18	III	2	1	0	adenosquamous carcinoma
	48	44	18	I	1	0	0	adenosquamous carcinoma
	92	37	18	III	2	1	0	SCC
	71	47	58,62	I	1	0	0	SCC
	30	56	58	II	2	0	0	SCC
	31	40	NDa	I	1	0	0	SCC
	49	45	ND	I	1	0	0	SCC
	88	55	ND	I	1	0	0	adenosquamous carcinoma
	84	50	NAb	II	2	0	0	SCC
	89	49	NA	II	2	0	0	SCC
	101	48	NA	I	1	0	0	NA
a: ND (Not Detected)
b: NA (Not Applicable)
c: squamous cell carcinoma

## Sheet: Table S2
Table S2. Primer sequences for pCDH-pri-HPV16-miRNA and RT-qPCR
pCDH-pri-HPV16-miR-H1-F	TCCGAATTCATCCAGTGTATGAGCTTAATGATAAGAACTGGAAATCCTTTTTCTC
pCDH-pri-HPV16-miR-H1-R	GATGGATCCGTCCTCGTGCAAACTTAATCTGGACCACGTCCTTGAGAAAAAGGA
pCDH-pri-HPV16-miR-H6-F	TCCGAATTCTTCTGAAGTAGATATGGCAGCACATAATGACATATTTGTACTGCGT
pCDH-pri-HPV16-miR-H6-R	GATGGATCCGTAACCAACTATTTGTTACTGTTGTT GATACTACACGCAGTACAA
HPV16-miR-H1-F (RT-qPCR)	ATCCAGTGTATGAGCTTAATGA
HPV16-miR-H1-R (RT-qPCR)	GTCCTCGTGCAAACTTAATCT
HPV16-miR-H6-F (RT-qPCR)	GTAACCAACTATTTGTTACTG
HPV16-miR-H6-R (RT-qPCR)	TTCTGAAGTAGATATGGCAGCA

## Sheet: Table S3
Table S3. Inhibitor sequences for HPV16-miR-H1 and H6
inhibitor-HPV16-miR-H1	TTATCATTAAGCTCATACACT
inhibitor-HPV16-miR-H6	ATCAACAACAGTAACAAA

## Sheet: Table S4
Table S4. Cycle threshold for RT-qPCR of cell lines
SAMPLE	TARGET	cycle threshold of target	cycle threshold of U6	average value	Δct	average value	ΔΔct	2^-ΔΔct
SiHa	HPV16-miR-H1	16.72	17.22	17.3	-0.58		-14.7533	27618.2
		16.7	17.44		-0.6		-14.7733	28003.8
		16.68	17.24		-0.62		-14.7933	28394.7
SiHa	HPV16-miR-H6	23.9	17.22	17.3	6.6		-4.89333	29.7194
		23.86	17.44		6.56		-4.93333	30.5549
		23.77	17.24		6.47		-5.02333	32.5218
C33A	HPV16-miR-H1	26.22	12.47	12.55	13.67	14.1733	-0.503333	1.41748
		26.96	12.66		14.41		0.236667	0.848704
		26.99	12.52		14.44		0.266667	0.831238
C33A	HPV16-miR-H6	24.07	12.47	12.55	11.52	11.4933	0.0266667	0.981686
		24.11	12.66		11.56		0.0666667	0.954842
		23.95	12.52		11.4		-0.0933333	1.06683
SiHa	HPV16-miR-H3	17.91	17.23	17.21	0.7		-13.58	12245.8
		17.93	17.21		0.72		-13.56	12077.2
		17.97	17.19		0.76		-13.52	11747
C33A	HPV16-miR-H3	32.34	17.83	17.8033	14.5367	14.28	0.256667	0.83702
		32.31	17.87		14.5067		0.226667	0.854607
		31.6	17.71		13.7967		-0.483333	1.39797
SiHa	HPV16-miR-H5	19.48	17.22	17.2133	2.26667		-9.05667	532.511
		19.48	17.2		2.26667		-9.05667	532.511
		19.43	17.22		2.21667		-9.10667	551.29
C33A	HPV16-miR-H5	29.08	17.83	17.8033	11.2767	11.3233	-0.0466667	1.03288
		29.1	17.87		11.2967		-0.0266667	1.01866
		29.2	17.71		11.3967		0.0733333	0.950439
SiHa	HPV16-miR-H2	35.34	17.42	17.4367	17.9033		1.44667	0.366868
		36.31	17.46		18.8733		2.41667	0.187288
		34.6	17.43		17.1633		0.706667	0.612734
C33A	HPV16-miR-H2	33.93	17.83	17.8033	16.1267	16.4567	-0.33	1.25701
		34.93	17.87		17.1267		0.67	0.628507
		33.92	17.71		16.1167		-0.34	1.26576
SIHA-Ctrl	HPV16-miR-H1	19.69	19.59	19.6367	0.0533333	0.193333	-0.14	1.10191
		19.91	19.65		0.273333		0.08	0.946058
		19.89	19.67		0.253333		0.06	0.959264
SIHA-Ctrl	HPV16-miR-H6	29.78	19.59	19.6367	10.1433	9.52667	0.616667	0.652176
		28.95	19.65		9.31333		-0.213333	1.15936
		28.76	19.67		9.12333		-0.403333	1.32256
SIHA-HPV16-miR-H1	HPV16-miR-H1	13.08	17.03	17.0233	-3.94333		-4.13667	17.5898
		13.15	17		-3.87333		-4.06667	16.7567
		13.16	17.04		-3.86333		-4.05667	16.641
SIHA-HPV16-miR-H6	HPV16-miR-H6	20.7	19.42	19.4333	1.26667		-8.26	306.555
		20.71	19.45		1.27667		-8.25	304.437
		20.83	19.43		1.39667		-8.13	280.139

## Sheet: Table S5 
Table S5. Cycle threshold for RT-qPCR of cervical tissues
Group	Sample ID	TARGET	cycle threshold of target	average value	cycle threshold of U6	average value	Δct	average value	ΔΔct	2^-ΔΔct		Group	Sample ID	TARGET	cycle threshold of target	average value	cycle threshold of U6	average value	Δct	average value	ΔΔct	2^-ΔΔct		Group	Sample ID	TARGET	cycle threshold of target	average value	cycle threshold of U6	average value	Δct	average value	ΔΔct	2^-ΔΔct		Group	Sample ID	TARGET	cycle threshold of target	average value	cycle threshold of U6	average value	Δct	average value	ΔΔct	2^-ΔΔct
hpv16+ CC	1	HPV16-miR-H1	27.61	27.5333	25.41	25.2933	2.24		-10.0069	1028.88		hpv16+ CC	1	HPV16-miR-H6	28.33	28.1533	22.02	21.9967	6.15667		-9.48784	718.002		hpv16+ CC	1	HPV16-miR-H1	27.61	27.5333	25.41	25.2933	2.24		-8.94956	494.407		hpv16+ CC	1	HPV16-miR-H6	28.33	28.1533	22.02	21.9967	6.15667		-7.24	151.167
			27.55		25.19										27.99		22.07										27.55		25.19										27.99		22.07
			27.44		25.28										28.14		21.9										27.44		25.28										28.14		21.9
	3	HPV16-miR-H1	27.61	27.7367	21.09	21.1033	6.63333		-5.61353	48.9599			2	HPV16-miR-H6	27.06	26.9667	21.88	22.25	4.71667		-10.9278	1948.09			2	HPV16-miR-H1	23.85	23.8567	21.88	22.25	1.60667		-9.58289	766.897			2	HPV16-miR-H6	27.06	26.9667	21.88	22.25	4.71667		-8.68	410.148
			27.8		21.06										26.68		22.58										23.87		22.58										26.68		22.58
			27.8		21.16										27.16		22.29										23.85		22.29										27.16		22.29
	2	HPV16-miR-H1	23.85	23.8567	21.88	22.25	1.60667		-10.6402	1595.95			3	HPV16-miR-H6	29.3	28.36	26.19	26.18	2.18		-13.4645	11303.7			3	HPV16-miR-H1	27.61	27.7367	21.09	21.1033	6.63333		-4.55622	23.5266			3	HPV16-miR-H6	29.3	28.36	26.19	26.18	2.18		-11.2167	2379.87
			23.87		22.58										28.22		26.18										27.8		21.06										28.22		26.18
			23.85		22.29										27.56		26.17										27.8		21.16										27.56		26.17
	5	HPV16-miR-H1	26.65	26.66	25.77	25.83	0.83		-11.4169	2734.12			5	HPV16-miR-H6	26.66	26.74	25.77	25.83	0.91		-14.7345	27260.2			5	HPV16-miR-H1	26.65	26.66	25.77	25.83	0.83		-10.3596	1313.82			5	HPV16-miR-H6	26.66	26.74	25.77	25.83	0.91		-12.4867	5739.33
			26.5		25.92										26.76		25.92										26.5		25.92										26.76		25.92
			26.83		25.8										26.8		25.8										26.83		25.8										26.8		25.8
	8	HPV16-miR-H1	27.03	26.7633	24.3	24.2733	2.49		-9.75686	865.184			8	HPV16-miR-H6	29.42	28.76	23.15	23.1967	5.56333		-10.0812	1083.27			8	HPV16-miR-H1	27.03	26.7633	24.3	24.2733	2.49		-8.69956	415.745			8	HPV16-miR-H6	29.42	28.76	23.15	23.1967	5.56333		-7.83333	228.07
			27.21		24.25										28.29		23.22										27.21		24.25										28.29		23.22
			26.05		24.27										28.57		23.22										26.05		24.27										28.57		23.22
	10	HPV16-miR-H1	27.13	27.1167	26.27	26.2	0.916667		-11.3302	2574.71			10	HPV16-miR-H6	27.6	27.5367	26.27	26.2	1.33667		-14.3078	20281			10	HPV16-miR-H1	27.13	27.1167	26.27	26.2	0.916667		-10.2729	1237.22			10	HPV16-miR-H6	27.6	27.5367	26.27	26.2	1.33667		-12.06	4269.94
			27.17		26.05										27.69		26.05										27.17		26.05										27.69		26.05
			27.05		26.28										27.32		26.28										27.05		26.28										27.32		26.28
	11	HPV16-miR-H1	22.78	22.7367	21.86	21.5633	1.17333		-11.0735	2155.09			11	HPV16-miR-H6	27.59	27.7633	21.86	21.5633	6.2		-9.44451	696.756			11	HPV16-miR-H1	22.78	22.7367	21.86	21.5633	1.17333		-10.0162	1035.58			11	HPV16-miR-H6	27.59	27.7633	21.86	21.5633	6.2		-7.19667	146.694
			22.72		21.79										27.98		21.79										22.72		21.79										27.98		21.79
			22.71		21.04										27.72		21.04										22.71		21.04										27.72		21.04
	12	HPV16-miR-H1	27.83	27.9867	22.1	22.1	5.88667		-6.3602	82.1504			12	HPV16-miR-H6	27.86	27.8367	22.1	22.1	5.73667		-9.90784	960.634			12	HPV16-miR-H1	27.83	27.9867	22.1	22.1	5.88667		-5.30289	39.4756			12	HPV16-miR-H6	27.86	27.8367	22.1	22.1	5.73667		-7.66	202.251
			28.1		22.16										27.9		22.16										28.1		22.16										27.9		22.16
			28.03		22.04										27.75		22.04										28.03		22.04										27.75		22.04
	13	HPV16-miR-H1	19.12	19.0933	18.72	18.75	0.343333		-11.9035	3831.06			13	HPV16-miR-H6	24.77	24.8933	18.72	18.75	6.14333		-9.50118	724.668			13	HPV16-miR-H1	19.12	19.0933	18.72	18.75	0.343333		-10.8462	1840.93			13	HPV16-miR-H6	24.77	24.8933	18.72	18.75	6.14333		-7.25333	152.571
			19.06		18.76										24.95		18.76										19.06		18.76										24.95		18.76
			19.1		18.77										24.96		18.77										19.1		18.77										24.96		18.77
	14	HPV16-miR-H1	27.51	27.3167	23.9	24.02	3.29667		-8.9502	494.627			14	HPV16-miR-H6	27.46	27.27	24.18	24.0633	3.20667		-12.4378	5548.35			14	HPV16-miR-H1	27.51	27.3167	23.9	24.02	3.29667		-7.89289	237.682			14	HPV16-miR-H6	27.46	27.27	24.18	24.0633	3.20667		-10.19	1168.14
			27.2		24.09										27.05		24.13										27.2		24.09										27.05		24.13
			27.24		24.07										27.3		23.88										27.24		24.07										27.3		23.88
	16	HPV16-miR-H1	27.7	27.8833	29.2	29.2867	-1.40333		-13.6502	12856.4			16	HPV16-miR-H6	29.64	29.0067	25.88	26.1967	2.81		-12.8345	7304.2			16	HPV16-miR-H1	27.7	27.8833	29.2	29.2867	-1.40333		-12.5929	6177.85			16	HPV16-miR-H6	29.64	29.0067	25.88	26.1967	2.81		-10.5867	1537.82
			28.11		29.18										28.72		26.24										28.11		29.18										28.72		26.24
			27.84		29.48										28.66		26.47										27.84		29.48										28.66		26.47
	32	HPV16-miR-H1	26.19	26.3067	21.85	21.8733	4.43333		-7.81353	224.961			32	HPV16-miR-H6	31.88	31.9233	21.85	21.8733	10.05		-5.59451	48.3187			32	HPV16-miR-H1	26.19	26.3067	21.85	21.8733	4.43333		-6.75622	108.1			32	HPV16-miR-H6	31.88	31.9233	21.85	21.8733	10.05		-3.34667	10.173
			26.3		21.89										31.94		21.89										26.3		21.89										31.94		21.89
			26.43		21.88										31.95		21.88										26.43		21.88										31.95		21.88
	33	HPV16-miR-H1	29.95	30.2467	20.32	20.3433	9.90333		-9.41	680.287			33	HPV16-miR-H6	28.11	28.1267	20.32	20.3433	7.78333		-7.86118	232.514			33	HPV16-miR-H1	29.95	30.2467	20.32	20.3433	9.90333		-1.29333	2.45094			33	HPV16-miR-H6	28.11	28.1267	20.32	20.3433	7.78333		-5.61333	48.9533
			30.48		20.42										28.17		20.42										30.48		20.42										28.17		20.42
			30.31		20.29										28.1		20.29										30.31		20.29										28.1		20.29
	39	HPV16-miR-H1	27.67	27.73	19.29	19.2433	8.48667		-3.7602	13.5498			39	HPV16-miR-H6	30.58	30.62	18.92	18.5833	12.0367		-3.60784	12.1918			39	HPV16-miR-H1	27.67	27.73	19.29	19.2433	8.48667		-2.70289	6.51104			39	HPV16-miR-H6	30.58	30.62	18.92	18.5833	12.0367		-1.36	2.56685
			27.68		19.33										30.77		18										27.68		19.33										30.77		18
			27.84		19.11										30.51		18.83										27.84		19.11										30.51		18.83
	43	HPV16-miR-H1	32.92	32.8733	24.68	24.7033	8.17		-4.07686	16.8756			43	HPV16-miR-H6	36.7	36.5233	24.68	24.7033	11.82		-3.82451	14.1675			43	HPV16-miR-H1	32.92	32.8733	24.68	24.7033	8.17		-3.01956	8.10918			43	HPV16-miR-H6	36.7	36.5233	24.68	24.7033	11.82		-1.57667	2.9828
			32.77		24.7										35		24.7										32.77		24.7										35		24.7
			32.93		24.73										37.87		24.73										32.93		24.73										37.87		24.73
	50	HPV16-miR-H1	23.59	20.36	17.89	17.9533	2.40667		-9.8402	916.63			50	HPV16-miR-H6	22.33	22.4933	17.89	17.9533	4.54		-11.1045	2201.86			50	HPV16-miR-H1	23.59	20.36	17.89	17.9533	2.40667		-8.78289	440.467			50	HPV16-miR-H6	22.33	22.4933	17.89	17.9533	4.54		-8.85667	463.577
			18.76		17.85										22.53		17.85										18.76		17.85										22.53		17.85
			18.73		18.12										22.62		18.12										18.73		18.12										22.62		18.12
	51	HPV16-miR-H1	19.6	19.6033	17.53	17.73	1.87333		-10.3735	1326.61			51	HPV16-miR-H6	26.44	26.5733	17.53	17.73	8.84333		-6.80118	111.521			51	HPV16-miR-H1	19.6	19.6033	17.53	17.73	1.87333		-9.31622	637.474			51	HPV16-miR-H6	26.44	26.5733	17.53	17.73	8.84333		-4.55333	23.4796
			19.59		17.75										26.55		17.75										19.59		17.75										26.55		17.75
			19.62		17.91										26.73		17.91										19.62		17.91										26.73		17.91
	55	HPV16-miR-H1	21.27	21.28	18.56	18.55	2.73		-9.51686	732.59			55	HPV16-miR-H6	26.91	26.9467	18.56	18.55	8.39667		-7.24784	151.991			55	HPV16-miR-H1	21.27	21.28	18.56	18.55	2.73		-8.45956	352.03			55	HPV16-miR-H6	26.91	26.9467	18.56	18.55	8.39667		-5	32
			21.29		18.56										26.98		18.56										21.29		18.56										26.98		18.56
			21.28		18.53										26.95		18.53										21.28		18.53										26.95		18.53
	57	HPV16-miR-H1	21.68	21.5967	21.02	21.0067	0.59		-11.6569	3228.98			57	HPV16-miR-H6	29.47	29.1367	21.02	21.0067	8.13		-7.51451	182.849			57	HPV16-miR-H1	21.68	21.5967	21.02	21.0067	0.59		-10.5996	1551.62			57	HPV16-miR-H6	29.47	29.1367	21.02	21.0067	8.13		-5.26667	38.4968
			21.48		21.02										29.04		21.02										21.48		21.02										29.04		21.02
			21.63		20.98										28.9		20.98										21.63		20.98										28.9		20.98
	59	HPV16-miR-H1	19.85	19.8367	19.23	19.2267	0.61		-11.6369	3184.53			59	HPV16-miR-H6	29.83	29.73	19.23	19.2267	10.5033		-5.14118	35.2897			59	HPV16-miR-H1	19.85	19.8367	19.23	19.2267	0.61		-10.5796	1530.25			59	HPV16-miR-H6	29.83	29.73	19.23	19.2267	10.5033		-2.89333	7.42985
			19.83		19.23										29.67		19.23										19.83		19.23										29.67		19.23
			19.83		19.22										29.69		19.22										19.83		19.22										29.69		19.22
	61	HPV16-miR-H1	27.09	27.0733	19.28	19.2533	7.82		-4.42686	21.5089			61	HPV16-miR-H6	23.84	23.7167	19.86	19.86	3.85667		-11.7878	3535.85			61	HPV16-miR-H1	27.09	27.0733	19.28	19.2533	7.82		-3.36956	10.3356			61	HPV16-miR-H6	23.84	23.7167	19.86	19.86	3.85667		-9.54	744.434
			27.23		19.24										23.73		19.88										27.23		19.24										23.73		19.88
			26.9		19.24										23.58		19.84										26.9		19.24										23.58		19.84
	63	HPV16-miR-H1	31.31	31.88	24.14	24.0767	7.80333		-4.44353	21.7588			63	HPV16-miR-H6	31.58	32.3467	24.14	24.0767	8.27		-7.37451	165.939			63	HPV16-miR-H1	31.31	31.88	24.14	24.0767	7.80333		-3.38622	10.4557			63	HPV16-miR-H6	31.58	32.3467	24.14	24.0767	8.27		-5.12667	34.9366
			32.14		24.11										32.8		24.11										32.14		24.11										32.8		24.11
			32.19		23.98										32.66		23.98										32.19		23.98										32.66		23.98
	65	HPV16-miR-H1	31.19	31.0833	22.63	22.5933	8.49		-3.75686	13.5185			65	HPV16-miR-H6	32.53	32.5267	22.63	22.5933	9.93333		-5.71118	52.3884			65	HPV16-miR-H1	31.19	31.0833	22.63	22.5933	8.49		-2.69956	6.49602			65	HPV16-miR-H6	32.53	32.5267	22.63	22.5933	9.93333		-3.46333	11.0298
			31.33		22.49										32.48		22.49										31.33		22.49										32.48		22.49
			30.73		22.66										32.57		22.66										30.73		22.66										32.57		22.66
	67	HPV16-miR-H1	31.9	31.58	21.78	21.8167	9.76333		-2.48353	5.59264			67	HPV16-miR-H6	30.69	31.1733	21.78	21.8167	9.35667		-6.28784	78.1321			67	HPV16-miR-H1	31.9	31.58	21.78	21.8167	9.76333		-1.43333	2.7007			67	HPV16-miR-H6	30.69	31.1733	21.78	21.8167	9.35667		-4.04	16.4498
			31.49		21.83										31.4		21.83										31.49		21.83										31.4		21.83
			31.35		21.84										31.43		21.84										31.35		21.84										31.43		21.84
	69	HPV16-miR-H1	22.8	22.7733	21.12	21.11	1.66333		-10.5835	1534.47			69	HPV16-miR-H6	31.96	31.91	21.12	21.11	10.8		-4.84451	28.7305			69	HPV16-miR-H1	22.8	22.7733	21.12	21.11	1.66333		-9.52622	737.358			69	HPV16-miR-H6	31.96	31.91	21.12	21.11	10.8		-2.59667	6.04887
			22.76		21.09										31.95		21.09										22.76		21.09										31.95		21.09
			22.76		21.12										31.82		21.12										22.76		21.12										31.82		21.12
	72	HPV16-miR-H1	19.21	19.2433	17.1	17.16	2.08333		-10.1635	1146.9			72	HPV16-miR-H6	27.57	27.62	17.1	17.16	10.46		-5.18451	36.3658			72	HPV16-miR-H1	19.21	19.2433	17.1	17.16	2.08333		-9.10622	551.12			72	HPV16-miR-H6	27.57	27.62	17.1	17.16	10.46		-2.93667	7.6564
			19.26		17.24										27.71		17.24										19.26		17.24										27.71		17.24
			19.26		17.14										27.58		17.14										19.26		17.14										27.58		17.14
	74	HPV16-miR-H1	18.52	18.5933	19.86	19.8867	-1.29333		-13.5402	11912.6			74	HPV16-miR-H6	21.77	22.2267	19.86	19.8867	2.34		-13.3045	10117.1			74	HPV16-miR-H1	18.52	18.5933	19.86	19.8867	-1.29333		-12.4829	5724.32			74	HPV16-miR-H6	21.77	22.2267	19.86	19.8867	2.34		-11.0567	2130.04
			18.64		19.89										22.43		19.89										18.64		19.89										22.43		19.89
			18.62		19.91										22.48		19.91										18.62		19.91										22.48		19.91
	76	HPV16-miR-H1	19.49	19.4933	20.52	20.5167	-1.02333		-13.2702	9879.32			76	HPV16-miR-H6	17.65	17.64	20.52	20.5167	-2.87667		-18.5212	376209			76	HPV16-miR-H1	19.49	19.4933	20.52	20.5167	-1.02333		-12.2129	4747.29			76	HPV16-miR-H6	17.65	17.64	20.52	20.5167	-2.87667		-16.2733	79206.6
			19.46		20.49										17.65		20.49										19.46		20.49										17.65		20.49
			19.53		20.54										17.62		20.54										19.53		20.54										17.62		20.54
	78	HPV16-miR-H1	19.5	19.4967	18.49	18.4733	1.02333		-11.2235	2391.22			78	HPV16-miR-H6	25.72	25.74	18.49	18.4733	7.26667		-8.37784	332.646			78	HPV16-miR-H1	19.5	19.4967	18.49	18.4733	1.02333		-10.1662	1149.05			78	HPV16-miR-H6	25.72	25.74	18.49	18.4733	7.26667		-6.13	70.0348
			19.48		18.46										25.76		18.46										19.48		18.46										25.76		18.46
			19.51		18.47										25.74		18.47										19.51		18.47										25.74		18.47
	80	HPV16-miR-H1	20.93	20.9	20.26	20.2867	0.613333		-11.6335	3177.18			80	HPV16-miR-H6	29.01	28.9867	20.26	20.2867	8.7		-6.94451	123.17			80	HPV16-miR-H1	20.93	20.9	20.26	20.2867	0.613333		-10.5762	1526.72			80	HPV16-miR-H6	29.01	28.9867	20.26	20.2867	8.7		-4.69667	25.9321
			20.91		20.28										28.97		20.28										20.91		20.28										28.97		20.28
			20.86		20.32										28.98		20.32										20.86		20.32										28.98		20.32
	82	HPV16-miR-H1	23.58	23.6433	20.53	20.5467	3.09667		-9.1502	568.177			82	HPV16-miR-H6	25.7	26.09	20.53	20.5467	5.54333		-10.1012	1098.39			82	HPV16-miR-H1	23.58	23.6433	20.53	20.5467	3.09667		-8.09289	273.025			82	HPV16-miR-H6	25.7	26.09	20.53	20.5467	5.54333		-7.85333	231.254
			23.7		20.55										26.47		20.55										23.7		20.55										26.47		20.55
			23.65		20.56										26.1		20.56										23.65		20.56										26.1		20.56
	86	HPV16-miR-H1	18.54	18.5367	17.73	17.7667	0.77		-11.4769	2850.23			86	HPV16-miR-H6	27.44	27.4367	19.44	19.34	8.09667		-7.54784	187.123			86	HPV16-miR-H1	18.54	18.5367	17.73	17.7667	0.77		-10.4196	1369.62			86	HPV16-miR-H6	27.44	27.4367	19.44	19.34	8.09667		-5.3	39.3966
			18.54		17.79										27.32		19.25										18.54		17.79										27.32		19.25
			18.53		17.78										27.55		19.33										18.53		17.78										27.55		19.33
	87	HPV16-miR-H1	21.56	21.64	18.12	18.13	3.51		-8.73686	426.636			87	HPV16-miR-H6	30.6	30.6767	18.12	18.13	12.5467		-3.09784	8.56138			87	HPV16-miR-H1	21.56	21.64	18.12	18.13	3.51		-7.67956	205.011			87	HPV16-miR-H6	30.6	30.6767	18.12	18.13	12.5467		-0.85	1.8025
			21.61		18.16										30.69		18.16										21.61		18.16										30.69		18.16
			21.75		18.11										30.74		18.11										21.75		18.11										30.74		18.11
	90	HPV16-miR-H1	27.03	26.8667	18.32	18.3467	8.52		-3.72686	13.2403			90	HPV16-miR-H6	31.74	30.6767	17.67	18.13	12.5467		-3.09784	8.56138			90	HPV16-miR-H1	27.03	26.8667	18.32	18.3467	8.52		-2.66956	6.36233			90	HPV16-miR-H6	31.74	31.66	17.67	17.71	13.95		0.553333	0.681444
			26.8		18.3										31.65		17.7										26.8		18.3										31.65		17.7
			26.77		18.42										31.59		17.76										26.77		18.42										31.59		17.76
	91	HPV16-miR-H1	17.72	17.88	17.31	17.3333	0.546667		-11.7002	3327.44			91	HPV16-miR-H6	27.08	27.3867	18.07	18.0767	9.31		-6.33451	80.7007			91	HPV16-miR-H1	17.72	17.88	17.31	17.3333	0.546667		-10.6429	1598.93			91	HPV16-miR-H6	27.08	27.3867	18.07	18.0767	9.31		-4.08667	16.9906
			17.98		17.43										27.57		18.08										17.98		17.43										27.57		18.08
			17.94		17.26										27.51		18.08										17.94		17.26										27.51		18.08
	93	HPV16-miR-H1	18	17.99	17.74	17.82	0.17		-12.0769	4320.14			93	HPV16-miR-H6	26.9	27.07	17.87	17.8733	9.19667		-6.44784	87.296			93	HPV16-miR-H1	18	17.99	17.74	17.82	0.17		-11.0196	2075.95			93	HPV16-miR-H6	26.9	27.07	17.87	17.8733	9.19667		-4.2	18.3792
			17.97		17.87										27		17.89										17.97		17.87										27		17.89
			18		17.85										27.31		17.86										18		17.85										27.31		17.86
	95	HPV16-miR-H1	17.15	17.1433	18.81	18.8667	-1.72333		-13.9702	16049			95	HPV16-miR-H6	27.35	27.2167	18.81	18.8667	8.35		-7.29451	156.988			95	HPV16-miR-H1	17.15	17.1433	18.81	18.8667	-1.72333		-12.9129	7712			95	HPV16-miR-H6	27.35	27.2167	18.81	18.8667	8.35		-5.04667	33.052
			17.12		18.89										27.11		18.89										17.12		18.89										27.11		18.89
			17.16		18.9										27.19		18.9										17.16		18.9										27.19		18.9
	97	HPV16-miR-H1	19.53	19.56	19.85	19.9233	-0.363333		-12.6102	6252.41			97	HPV16-miR-H6	30.34	30.4467	19.48	19.47	10.9767		-4.66784	25.4191			97	HPV16-miR-H1	19.53	19.56	19.85	19.9233	-0.363333		-11.5529	3004.46			97	HPV16-miR-H6	30.34	30.4467	19.48	19.47	10.9767		-2.42	5.35171
			19.59		19.95										30.56		19.43										19.59		19.95										30.56		19.43
			19.56		19.97										30.44		19.5										19.56		19.97										30.44		19.5
	99	HPV16-miR-H1	19.75	19.77	19.62	19.6467	0.123333		-12.1235	4462.17			99	HPV16-miR-H6	26.66	26.6433	19.46	19.4533	7.19		-8.45451	350.801			99	HPV16-miR-H1	19.75	19.77	19.62	19.6467	0.123333		-11.0662	2144.2			99	HPV16-miR-H6	26.66	26.6433	19.46	19.4533	7.19		-6.20667	73.8572
			19.79		19.63										26.68		19.43										19.79		19.63										26.68		19.43
			19.77		19.69										26.59		19.47										19.77		19.69										26.59		19.47
hpv16- Normal	17	HPV16-miR-H1	33.93	37.1367	17.76	17.8233	19.3133	12.2469	7.06647	0.00746071		hpv16- Normal	17	HPV16-miR-H6	34.03	34.03	17.76	17.8233	16.2067	15.6445	0.562157	0.677289		other types HPV CC	28	HPV16-miR-H1	31.05	30.9933	21.34	21.42	9.57333		-1.61622	3.06571		other types HPV CC	28	HPV16-miR-H6	34.73	34.46	21.34	21.42	13.04		-0.356667	1.28046
			37.48		17.85										33.96		17.85										31.07		21.48										34.46		21.48
			40		17.86										34.1		17.86										30.86		21.44										34.19		21.44
	18	HPV16-miR-H1	40	38.42	26.43	26.44	11.98		-0.266863	1.20319			18	HPV16-miR-H6	36.64	38.1033	26.43	26.44	11.6633		-3.98118	15.7926			30	HPV16-miR-H1	31.25	31.6233	22.67	22.76	8.86333		-2.32622	5.0149			30	HPV16-miR-H6	40	39.1267	22.67	22.76	16.3667		2.97	0.127627
			35.26		26.42										37.67		26.42										31.57		22.82										37.38		22.82
			40		26.47										40		26.47										32.05		22.79										40		22.79
	29	HPV16-miR-H1	36.86	38.5333	27.04	27.43	11.1033		-1.14353	2.20921			29	HPV16-miR-H6	40	40	27.04	27.43	12.57		-3.07451	8.42403			31	HPV16-miR-H1	30.82	30.83	21.16	21.3067	9.52333		-1.66622	3.17382			31	HPV16-miR-H6	37.28	37.4	21.16	21.3067	16.0933		2.69667	0.154249
			40		27.7										40		27.7										30.94		21.33										37.99		21.33
			38.74		27.55										40		27.55										30.73		21.43										36.93		21.43
	36	HPV16-miR-H1	38.03	37.84	19.07	19.04	18.8		6.55314	0.010649			36	HPV16-miR-H6	40	40	19.07	19.04	20.96		5.31549	0.0251118			35	HPV16-miR-H1	29.85	29.7433	17.3	17.3533	12.39		1.20044	0.435141			35	HPV16-miR-H6	28.75	28.7333	17.3	17.3533	11.38		-2.01667	4.04648
			38.34		19.05										40		19.05										29.71		17.33										28.71		17.33
			37.15		19										40		19										29.67		17.43										28.74		17.43
	38	HPV16-miR-H1	40	39.2	23.19	23.36	15.84		3.59314	0.0828625			38	HPV16-miR-H6	40	40	23.19	23.36	16.64		0.99549	0.501565			37	HPV16-miR-H1	29.87	29.85	18.96	18.9133	10.9367		-0.252889	1.19159			37	HPV16-miR-H6	30.63	30.56	18.96	18.9133	11.6467		-1.75	3.36359
			38.05		23.47										40		23.47										29.81		18.91										30.6		18.91
			39.55		23.42										40		23.42										29.87		18.87										30.45		18.87
	40	HPV16-miR-H1	34.02	36.4033	20.44	20.33	16.0733		3.82647	0.0704884			40	HPV16-miR-H6	40	40	20.44	20.33	19.67		4.02549	0.0614054			41	HPV16-miR-H1	29.64	29.9767	18.07	18.02	11.9567		0.767111	0.587593			41	HPV16-miR-H6	29.99	30.1467	18.07	18.02	12.1267		-1.27	2.41162
			40		20.45										40		20.45										30.3		17.96										30.22		17.96
			35.19		20.1										40		20.1										29.99		18.03										30.23		18.03
	42	HPV16-miR-H1	40	40	21.89	21.8933	18.1067		5.8598	0.0172196			42	HPV16-miR-H6	40	40	21.89	21.8933	18.1067		2.46216	0.181475			48	HPV16-miR-H1	25.96	26.02	16.19	16.24	9.78		-1.40956	2.65655			48	HPV16-miR-H6	28.5	28.7	16.19	16.24	12.46		-0.936667	1.9141
			40		21.83										40		21.83										26.17		16.29										28.75		16.29
			40		21.96										40		21.96										25.93		16.24										28.85		16.24
	54	HPV16-miR-H1	38.01	37.7433	26.27	26.2933	11.45		-0.796863	1.73732			54	HPV16-miR-H6	40	40	26.27	26.2933	13.7067		-1.93784	3.83132			49	HPV16-miR-H1	29.22	29.53	15.87	15.88	13.65		2.46044	0.181691			49	HPV16-miR-H6	29.61	29.3267	15.87	15.88	13.4467		0.05	0.965936
			37.77		26.51										40		26.51										29.82		15.89										29.16		15.89
			37.45		26.1										40		26.1										29.55		15.88										29.21		15.88
	58	HPV16-miR-H1	31.88	32.3967	23.95	23.5467	8.85		-3.39686	10.5331			58	HPV16-miR-H6	40	40	23.95	23.5467	16.4533		0.808824	0.570847			71	HPV16-miR-H1	30.47	30.5767	17.83	17.8767	12.7		1.51044	0.351003			71	HPV16-miR-H6	30.65	31.1833	17.83	17.8767	13.3067		-0.09	1.06437
			32.58		23.63										40		23.63										30.72		17.87										31.44		17.87
			32.73		23.06										40		23.06										30.54		17.93										31.46		17.93
	62	HPV16-miR-H1	33.63	33.56	21.61	21.7733	11.7867		-0.460196	1.37573			62	HPV16-miR-H6	40	35	21.61	21.7733	13.2267		-2.41784	5.34372			84	HPV16-miR-H1	30.1	29.84	18.61	18.6433	11.1967	11.1896	0.00711111	0.995083			84	HPV16-miR-H6	36.42	38.1733	18.61	18.6433	19.53	13.3967	6.13333	0.0142457
			34.11		21.81										40		21.81										29.62		18.67										38.1		18.67
			32.94		21.9										40		21.9										29.8		18.65										40		18.65
	64	HPV16-miR-H1	40	40	28.94	28.9167	11.0833		-1.16353	2.24005			64	HPV16-miR-H6	40	40	28.94	28.9167	11.0833		-4.56118	23.6076			85	HPV16-miR-H1	28.75	29.06	17.72	17.7367	11.3233		0.133778	0.911442			85	HPV16-miR-H6	30.25	30.7167	17.72	17.7367	12.98		-0.416667	1.33484
			40		28.89										40		28.89										29.2		17.75										30.85		17.75
			40		28.92										40		28.92										29.23		17.74										31.05		17.74
	66	HPV16-miR-H1	35.46	36.7767	23.23	22.8333	13.9433		1.69647	0.30854			66	HPV16-miR-H6	40	40	23.23	22.8333	17.1667		1.52216	0.348165			88	HPV16-miR-H1	30.44	29.97	17.19	17.2267	12.7433		1.55378	0.340617			88	HPV16-miR-H6	31.07	31.11	17.19	17.2267	13.8833		0.486667	0.713672
			34.87		23.01										40		23.01										29.62		17.23										31.29		17.23
			40		22.26										40		22.26										29.85		17.26										30.97		17.26
	68	HPV16-miR-H1	36.02	35.8667	26.68	26.5133	9.35333		-2.89353	7.43086			68	HPV16-miR-H6	40	40	26.68	26.5133	13.4867		-2.15784	4.46247			89	HPV16-miR-H1	29.52	29.6467	17.19	17.1933	12.4533		1.26378	0.416452			89	HPV16-miR-H6	30.27	30.23	17.19	17.1933	13.0367		-0.36	1.28343
			35.56		26.32										40		26.32										29.54		17.15										29.98		17.15
			36.02		26.54										40		26.54										29.88		17.24										30.44		17.24
	75	HPV16-miR-H1	29.83	30.07	20.96	20.9833	9.08667		-3.1602	8.93951			75	HPV16-miR-H6	40	40	20.96	20.9833	19.0167		3.37216	0.0965783			92	HPV16-miR-H1	28.34	28.36	17.07	17.1833	11.1767		-0.0128889	1.00897			92	HPV16-miR-H6	29.61	29.66	17.07	17.1833	12.4767		-0.92	1.89212
			30.23		20.99										40		20.99										28.54		17.2										29.58		17.2
			30.15		21										40		21										28.2		17.28										29.79		17.28
	77	HPV16-miR-H1	33.96	32.6033	23.95	23.8533	8.75		-3.49686	11.2891			77	HPV16-miR-H6	40	40	23.95	23.8533	16.1467		0.502157	0.70605			101	HPV16-miR-H1	29.09	28.8	19.26	19.2233	9.57667		-1.61289	3.05864			101	HPV16-miR-H6	28.44	28.4	19.26	19.2233	9.17667		-4.22	18.6357
			31.7		23.68										40		23.68										28.75		19.22										28.48		19.22
			32.15		23.93										40		23.93										28.56		19.19										28.28		19.19
	100	HPV16-miR-H1	31.76	32.1467	26.04	26.0467	6.1		-6.14686	70.8582			100	HPV16-miR-H6	40	40	26.04	26.0467	13.9533		-1.69118	3.2292
			32.48		26.01										40		26.01
			32.2		26.09										40		26.09
	102	HPV16-miR-H1	29.91	29.8767	23.3	23.3	6.57667		-5.6702	50.9213			102	HPV16-miR-H6	40	39.2	23.3	23.3	15.9		0.25549	0.837702
			29.8		23.3										37.6		23.3
			29.92		23.3										40		23.3

## Sheet: Table S6
Table S6. Target genes of HPV16-miR-H1 and H6
Target genes of HPV16-miR-H1 (GTGTATG)by targetscan custom (https://www.targetscan.org/vert_40/seedmatch.html)	Full name		Target genes of HPV16-miR-H1 (AGTGTATGAGCTTAATGATAA)by miRDB (https://mirdb.org/custom.html)	Full name			Target genes of HPV16-miR-H6 (TCAACAA)by targetscan custom (https://www.targetscan.org/vert_40/seedmatch.html)	Full name		Target genes of HPV16-miR-H6 (ATCAACAACAGTAACAAA)by targetscan custom (https://mirdb.org/custom.html)	Full name
BCL11A	B-cell CLL/lymphoma 11A (zinc finger protein)		ABO	ABO, alpha 1-3-N-acetylgalactosaminyltransferase and alpha 1-3-galactosyltransferase			KPNA4	karyopherin alpha 4 (importin alpha 3)		ACSL3	acyl-CoA synthetase long chain family member 3
AFF4	AF4/FMR2 family, member 4		TBX15	T-box 15			CPEB4	cytoplasmic polyadenylation element binding protein 4		ARID4B	AT-rich interaction domain 4B
ARRDC3	arrestin domain containing 3		VPS13C	vacuolar protein sorting 13 homolog C			ARID4B	AT rich interactive domain 4B (RBP1-like)		ZBTB11	zinc finger and BTB domain containing 11
CPEB4	cytoplasmic polyadenylation element binding protein 4		IGF1R	insulin like growth factor 1 receptor			CREBZF	CREB/ATF bZIP transcription factor		JMJD1C	jumonji domain containing 1C
EIF2C1	eukaryotic translation initiation factor 2C, 1		FBXL20	F-box and leucine rich repeat protein 20			JMJD1C	jumonji domain containing 1C		GCNT1	glucosaminyl (N-acetyl) transferase 1
PFN1	profilin 1		XKR4	XK related 4			PHF17	PHD finger protein 17		CREBZF	CREB/ATF bZIP transcription factor
PURA	purine-rich element binding protein A		PTGR2	prostaglandin reductase 2			PUM2	pumilio homolog 2 (Drosophila)		SMAD2	SMAD family member 2
RAG1	recombination activating gene 1		KATNAL1	katanin catalytic subunit A1 like 1			WDR44	WD repeat domain 44		RFX7	regulatory factor X7
SHANK3	SH3 and multiple ankyrin repeat domains 3		DENR	density regulated re-initiation and release factor			CRIM1	cysteine rich transmembrane BMP regulator 1 (chordin-like)		TOMM70	translocase of outer mitochondrial membrane 70
SLC12A2	solute carrier family 12 (sodium/potassium/chloride transporters), member 2		ZNF135	zinc finger protein 135			CTDSPL2	CTD (carboxy-terminal domain, RNA polymerase II, polypeptide A) small phosphatase like 2		DCAF5	DDB1 and CUL4 associated factor 5
UNC5A	unc-5 homolog A (C. elegans)		SLC44A1	solute carrier family 44 member 1			DDX3X	DEAD (Asp-Glu-Ala-Asp) box polypeptide 3, X-linked		TNKS2	tankyrase 2
SLCO3A1	solute carrier organic anion transporter family, member 3A1		CAPN6	calpain 6			KRAS	v-Ki-ras2 Kirsten rat sarcoma viral oncogene homolog		NMU	neuromedin U
ATP2B2	ATPase, Ca++ transporting, plasma membrane 2		MRVI1	murine retrovirus integration site 1 homolog			FOXP1	forkhead box P1		FOXC1	forkhead box C1
BIRC6	baculoviral IAP repeat-containing 6 (apollon)		EGR3	early growth response 3			HMGB1	high-mobility group box 1		ANKRD13C	ankyrin repeat domain 13C
CSMD3	CUB and Sushi multiple domains 3		TSPAN2	tetraspanin 2			RBMS3	RNA binding motif, single stranded interacting protein		HOPX	HOP homeobox
DGCR14	DiGeorge syndrome critical region gene 14		SCARA3	scavenger receptor class A member 3			ACACA	acetyl-Coenzyme A carboxylase alpha		MBD2	methyl-CpG binding domain protein 2
FOXP1	forkhead box P1		BRWD3	bromodomain and WD repeat domain containing 3			APPBP2	amyloid beta precursor protein (cytoplasmic tail) binding protein 2		DCAF10	DDB1 and CUL4 associated factor 10
HECTD1	HECT domain containing 1		DRAM2	DNA damage regulated autophagy modulator 2			ARL4A	ADP-ribosylation factor-like 4A		AGTPBP1	ATP/GTP binding protein 1
LIN7C	lin-7 homolog C (C. elegans)		UBE2V2	ubiquitin conjugating enzyme E2 V2			ASH1L	ash1 (absent, small, or homeotic)-like (Drosophila)		REPS2	RALBP1 associated Eps domain containing 2
MAP4K3	mitogen-activated protein kinase kinase kinase kinase 3		SLCO3A1	solute carrier organic anion transporter family member 3A1			C20orf77	chromosome 20 open reading frame 77		C15orf40	chromosome 15 open reading frame 40
QRICH1	glutamine-rich 1		LHFPL5	LHFPL tetraspan subfamily member 5			COL19A1	collagen, type XIX, alpha 1		GRIA4	glutamate ionotropic receptor AMPA type subunit 4
RGMA	RGM domain family, member A		ISPD	isoprenoid synthase domain containing			CPNE4	copine IV		SAP18	Sin3A associated protein 18
ROCK2	Rho-associated, coiled-coil containing protein kinase 2		ZFX	zinc finger protein X-linked			CPSF6	cleavage and polyadenylation specific factor 6, 68kDa		WDR44	WD repeat domain 44
SLC17A6	solute carrier family 17 (sodium-dependent inorganic phosphate cotransporter), member 6		PDE10A	phosphodiesterase 10A			DLX6	distal-less homeobox 6		PRKAA2	protein kinase AMP-activated catalytic subunit alpha 2
SLK	STE20-like kinase (yeast)		USP25	ubiquitin specific peptidase 25			FMN2	formin 2		COL19A1	collagen type XIX alpha 1 chain
SNAP91	synaptosomal-associated protein, 91kDa homolog (mouse)		TMEM220	transmembrane protein 220			FREQ	frequenin homolog (Drosophila)		LARP7	La ribonucleoprotein domain family member 7
SOX5	SRY (sex determining region Y)-box 5		ZNF37A	zinc finger protein 37A			GPBP1L1	GC-rich promoter binding protein 1-like 1		C9orf170	chromosome 9 open reading frame 170
SYNGAP1	synaptic Ras GTPase activating protein 1 homolog (rat)		KCNJ3	potassium voltage-gated channel subfamily J member 3			GRIA4	glutamate receptor, ionotrophic, AMPA 4		FMN2	formin 2
TNRC6B	trinucleotide repeat containing 6B		PSD2	pleckstrin and Sec7 domain containing 2			HNRPUL2	heterogeneous nuclear ribonucleoprotein U-like 2		WRB	tryptophan rich basic protein
YPEL5	yippee-like 5 (Drosophila)		SLC4A4	solute carrier family 4 member 4			ITPR2	inositol 1,4,5-triphosphate receptor, type 2		SPAG11B	sperm associated antigen 11B
AKAP2	A kinase (PRKA) anchor protein 2		NCAN	neurocan			KIAA0182	KIAA0182		FAM84B	family with sequence similarity 84 member B
AP1G1	adaptor-related protein complex 1, gamma 1 subunit		KIF1B	kinesin family member 1B			KIF3C	kinesin family member 3C		ILF2	interleukin enhancer binding factor 2
APP	amyloid beta (A4) precursor protein (peptidase nexin-II, Alzheimer disease)		KCNAB1	potassium voltage-gated channel subfamily A member regulatory beta subunit 1			LEF1	lymphoid enhancer-binding factor 1		STIM2	stromal interaction molecule 2
ARID4B	AT rich interactive domain 4B (RBP1-like)		CHD7	chromodomain helicase DNA binding protein 7			LRFN5	leucine rich repeat and fibronectin type III domain containing 5		CSTF2	cleavage stimulation factor subunit 2
ATP2A2	ATPase, Ca++ transporting, cardiac muscle, slow twitch 2		SEC23IP	SEC23 interacting protein			MAB21L2	mab-21-like 2 (C. elegans)		PHTF2	putative homeodomain transcription factor 2
BACH2	BTB and CNC homology 1, basic leucine zipper transcription factor 2		PDYN	prodynorphin			MDFIC	MyoD family inhibitor domain containing		SLC6A11	solute carrier family 6 member 11
BSN	bassoon (presynaptic cytomatrix protein)		KANSL1L	KAT8 regulatory NSL complex subunit 1 like			MORF4L2	mortality factor 4 like 2		PCDH9	protocadherin 9
C6orf62	chromosome 6 open reading frame 62		EFHC1	EF-hand domain containing 1			MYBL1	v-myb myeloblastosis viral oncogene homolog (avian)-like 1		ACACA	acetyl-CoA carboxylase alpha
C9orf77	chromosome 9 open reading frame 77		RNLS	renalase, FAD dependent amine oxidase			NCAM1	neural cell adhesion molecule 1		PRTG	protogenin
CAMK2N1	calcium/calmodulin-dependent protein kinase II inhibitor 1		SETDB2	SET domain bifurcated histone lysine methyltransferase 2			NFIA	nuclear factor I/A		TENT4B	terminal nucleotidyltransferase 4B
CRIM1	cysteine rich transmembrane BMP regulator 1 (chordin-like)		ATRN	attractin			NXPH1	neurexophilin 1		EEF1E1	eukaryotic translation elongation factor 1 epsilon 1
CUL3	cullin 3		ATP1B2	ATPase Na+/K+ transporting subunit beta 2			PAPPA	pregnancy-associated plasma protein A, pappalysin 1		JADE1	jade family PHD finger 1
CYP26B1	cytochrome P450, family 26, subfamily B, polypeptide 1		SLC24A2	solute carrier family 24 member 2			PCDH9	protocadherin 9		GCFC2	GC-rich sequence DNA-binding factor 2
DCUN1D3	DCN1, defective in cullin neddylation 1, domain containing 3 (S. cerevisiae)		ROCK2	Rho associated coiled-coil containing protein kinase 2			PCDHA1	protocadherin alpha 1		VPS37A	VPS37A, ESCRT-I subunit
DDX19B	DEAD (Asp-Glu-Ala-As) box polypeptide 19B		TNFRSF1A	TNF receptor superfamily member 1A			PCDHA10	protocadherin alpha 10		RAB18	RAB18, member RAS oncogene family
DMD	dystrophin (muscular dystrophy, Duchenne and Becker types)		FAM120C	family with sequence similarity 120C			PCDHA12	protocadherin alpha 12		NUCKS1	nuclear casein kinase and cyclin dependent kinase substrate 1
EGR3	early growth response 3		SEMA6D	semaphorin 6D			PCDHA13	protocadherin alpha 13		KDM2B	lysine demethylase 2B
EIF4G3	eukaryotic translation initiation factor 4 gamma, 3		CBL	Cbl proto-oncogene			PCDHA2	protocadherin alpha 2		HNMT	histamine N-methyltransferase
FAM13C1	family with sequence similarity 13, member C1		KLHL13	kelch like family member 13			PCDHA3	protocadherin alpha 3		GSE1	Gse1 coiled-coil protein
FAM46A	family with sequence similarity 46, member A		CYP26B1	cytochrome P450 family 26 subfamily B member 1			PCDHA4	protocadherin alpha 4		HASPIN	histone H3 associated protein kinase
FGF7	fibroblast growth factor 7 (keratinocyte growth factor)		ABR	ABR, RhoGEF and GTPase activating protein			PCDHA5	protocadherin alpha 5		RABGAP1L	RAB GTPase activating protein 1 like
FLJ23861	hypothetical protein FLJ23861		RAG1	recombination activating 1			PCDHA6	protocadherin alpha 6		ATAD2B	ATPase family, AAA domain containing 2B
FLJ37543	hypothetical protein FLJ37543		ANKRD44	ankyrin repeat domain 44			PCDHA7	protocadherin alpha 7		ZNF800	zinc finger protein 800
FNDC3B	fibronectin type III domain containing 3B		LRRC34	leucine rich repeat containing 34			PCDHA8	protocadherin alpha 8		SSH1	slingshot protein phosphatase 1
GLRA2	glycine receptor, alpha 2		NHSL1	NHS like 1			PCDHAC1	protocadherin alpha subfamily C, 1		SLC46A3	solute carrier family 46 member 3
GPRIN3	GPRIN family member 3		SRGAP2	SLIT-ROBO Rho GTPase activating protein 2			PCDHAC2	protocadherin alpha subfamily C, 2		RND3	Rho family GTPase 3
INADL	InaD-like (Drosophila)		MAP9	microtubule associated protein 9			RP5-875H10.1	SAM domain containing 1		TRIM47	tripartite motif containing 47
KCNJ13	potassium inwardly-rectifying channel, subfamily J, member 13		TFEC	transcription factor EC			SC65	synaptonemal complex protein SC65		PAFAH2	platelet activating factor acetylhydrolase 2
LPHN2	latrophilin 2		ARHGAP42	Rho GTPase activating protein 42			SFRS5	splicing factor, arginine/serine-rich 5		CAPRIN1	cell cycle associated protein 1
LPP	LIM domain containing preferred translocation partner in lipoma		CAV1	caveolin 1			SFRS7	splicing factor, arginine/serine-rich 7, 35kDa		HNRNPK	heterogeneous nuclear ribonucleoprotein K
LRP3	low density lipoprotein receptor-related protein 3		WNK1	WNK lysine deficient protein kinase 1			WAPAL	wings apart-like homolog (Drosophila)		SH2D6	SH2 domain containing 6
LRP6	low density lipoprotein receptor-related protein 6		MAP6D1	MAP6 domain containing 1			WTAP	Wilms tumor 1 associated protein		PPP2R2C	protein phosphatase 2 regulatory subunit Bgamma
MAFG	v-maf musculoaponeurotic fibrosarcoma oncogene homolog G (avian)		ZNF449	zinc finger protein 449			ZBTB10	zinc finger and BTB domain containing 10		ADRA1A	adrenoceptor alpha 1A
MAML1	mastermind-like 1 (Drosophila)		PEAK1	pseudopodium enriched atypical kinase 1			ZCCHC14	zinc finger, CCHC domain containing 14		IL2	interleukin 2
MDS1	myelodysplasia syndrome 1		SIX3	SIX homeobox 3			ZNF654	zinc finger protein 654		FOXP1	forkhead box P1
MED12	mediator of RNA polymerase II transcription, subunit 12 homolog (S. cerevisiae)		KIAA1211	KIAA1211			CPEB2	cytoplasmic polyadenylation element binding protein 2		CHRNB1	cholinergic receptor nicotinic beta 1 subunit
METT5D1	methyltransferase 5 domain containing 1		GBP2	guanylate binding protein 2			CXorf23	chromosome X open reading frame 23		PAPPA	pappalysin 1
MMP16	matrix metallopeptidase 16 (membrane-inserted)		GJB6	gap junction protein beta 6			MAFB	v-maf musculoaponeurotic fibrosarcoma oncogene homolog B (avian)		SOX7	SRY-box 7
NRF1	nuclear respiratory factor 1		PALLD	palladin, cytoskeletal associated protein			OTUD4	OTU domain containing 4		RAPGEF2	Rap guanine nucleotide exchange factor 2
PALM2-AKAP2	PALM2-AKAP2 protein		XRCC4	X-ray repair cross complementing 4			TOMM70A	translocase of outer mitochondrial membrane 70 homolog A (S. cerevisiae)		WAPL	WAPL cohesin release factor
PAX6	paired box gene 6 (aniridia, keratitis)		CNTNAP5	contactin associated protein like 5			GAN	giant axonal neuropathy (gigaxonin)		PLPP5	phospholipid phosphatase 5
PB1	polybromo 1		SYT17	synaptotagmin 17			KIAA1370	KIAA1370		ST7	suppression of tumorigenicity 7
PCSK2	proprotein convertase subtilisin/kexin type 2		ZBTB20	zinc finger and BTB domain containing 20			ACSL4	acyl-CoA synthetase long-chain family member 4		KHDRBS3	KH RNA binding domain containing, signal transduction associated 3
PITPNB	phosphatidylinositol transfer protein, beta		CNTN5	contactin 5			ANKRD13C	ankyrin repeat domain 13C		TLE1	TLE family member 1, transcriptional corepressor
PTEN	phosphatase and tensin homolog (mutated in multiple advanced cancers 1)		EPHA1	EPH receptor A1			ATP2B4	ATPase, Ca++ transporting, plasma membrane 4		ZKSCAN8	zinc finger with KRAB and SCAN domains 8
PTPN9	protein tyrosine phosphatase, non-receptor type 9		NRP2	neuropilin 2			BAI3	brain-specific angiogenesis inhibitor 3		SLC7A11	solute carrier family 7 member 11
RAB14	RAB14, member RAS oncogene family		CAMKK2	calcium/calmodulin dependent protein kinase kinase 2			BOLA2	bolA homolog 2 (E. coli)		CPEB2	cytoplasmic polyadenylation element binding protein 2
RC3H1	ring finger and CCCH-type zinc finger domains 1		CBFB	core-binding factor subunit beta			C6orf157	chromosome 6 open reading frame 157		CFAP126	cilia and flagella associated protein 126
RGS7BP	regulator of G-protein signalling 7 binding protein		MBD6	methyl-CpG binding domain protein 6			C6orf166	chromosome 6 open reading frame 166		FAM216B	family with sequence similarity 216 member B
RNF103	ring finger protein 103		ELOVL2	ELOVL fatty acid elongase 2			CADM2	cell adhesion molecule 2		MORF4L2	mortality factor 4 like 2
RNF138	ring finger protein 138		DCAF8L1	DDB1 and CUL4 associated factor 8 like 1			CD47	CD47 molecule		CLCN3	chloride voltage-gated channel 3
SEC23IP	SEC23 interacting protein		PURA	purine rich element binding protein A			CEPT1	choline/ethanolamine phosphotransferase 1		NAT2	N-acetyltransferase 2
SHANK2	SH3 and multiple ankyrin repeat domains 2		KCNQ3	potassium voltage-gated channel subfamily Q member 3			CGGBP1	CGG triplet repeat binding protein 1		DAZ3	deleted in azoospermia 3
SLC44A1	solute carrier family 44, member 1		TBR1	T-box, brain 1			CHRNB1	cholinergic receptor, nicotinic, beta 1 (muscle)		DAZ1	deleted in azoospermia 1
SNX27	sorting nexin family member 27		PTPRT	protein tyrosine phosphatase, receptor type T			CNOT6	CCR4-NOT transcription complex, subunit 6		HGF	hepatocyte growth factor
SOX11	SRY (sex determining region Y)-box 11		YPEL5	yippee like 5			CTGF	connective tissue growth factor		MINAR1	membrane integral NOTCH2 associated receptor 1
SPTLC3	serine palmitoyltransferase, long chain base subunit 3		NR4A3	nuclear receptor subfamily 4 group A member 3			DDX3Y	DEAD (Asp-Glu-Ala-Asp) box polypeptide 3, Y-linked		KIF3C	kinesin family member 3C
ST18	suppression of tumorigenicity 18 (breast carcinoma) (zinc finger protein)		GALNT13	polypeptide N-acetylgalactosaminyltransferase 13			DHX15	DEAH (Asp-Glu-Ala-His) box polypeptide 15		NDUFAF7	NADH:ubiquinone oxidoreductase complex assembly factor 7
TEAD1	TEA domain family member 1 (SV40 transcriptional enhancer factor)		SLC17A6	solute carrier family 17 member 6			DYRK1A	dual-specificity tyrosine-(Y)-phosphorylation regulated kinase 1A		OTUD4	OTU deubiquitinase 4
TFAP2B	transcription factor AP-2 beta (activating enhancer binding protein 2 beta)		QRICH1	glutamine rich 1			EPHA4	EPH receptor A4		TMEM207	transmembrane protein 207
TM2D2	TM2 domain containing 2		LRRFIP1	LRR binding FLII interacting protein 1			FLRT2	fibronectin leucine rich transmembrane protein 2		RASA1	RAS p21 protein activator 1
TRIM3	tripartite motif-containing 3		SH3TC2	SH3 domain and tetratricopeptide repeats 2			FLRT3	fibronectin leucine rich transmembrane protein 3		DCUN1D1	defective in cullin neddylation 1 domain containing 1
UBE2B	ubiquitin-conjugating enzyme E2B (RAD6 homolog)		FUT4	fucosyltransferase 4			FNDC3A	fibronectin type III domain containing 3A		KPNA4	karyopherin subunit alpha 4
XKR6	XK, Kell blood group complex subunit-related family, member 6		ABCB5	ATP binding cassette subfamily B member 5			FOXC1	forkhead box C1		BRD4	bromodomain containing 4
ZC3H12B	zinc finger CCCH-type containing 12B		NUP58	nucleoporin 58			GABRB3	gamma-aminobutyric acid (GABA) A receptor, beta 3		AHNAK2	AHNAK nucleoprotein 2
ZC3H7B	zinc finger CCCH-type containing 7B		MPZL2	myelin protein zero like 2			GLCE	glucuronic acid epimerase		PAX9	paired box 9
ZFX	zinc finger protein, X-linked		SLITRK3	SLIT and NTRK like family member 3			GRINL1A	glutamate receptor, ionotropic, N-methyl D-aspartate-like 1A		PYROXD1	pyridine nucleotide-disulphide oxidoreductase domain 1
			GABRG3	gamma-aminobutyric acid type A receptor gamma3 subunit			Gcom1	GRINL1A combined protein		CAV1	caveolin 1
			MEF2C	myocyte enhancer factor 2C			HECA	headcase homolog (Drosophila)		TUBB	tubulin beta class I
			OXTR	oxytocin receptor			HNRPM	heterogeneous nuclear ribonucleoprotein M		SCAF11	SR-related CTD associated factor 11
			SLC15A2	solute carrier family 15 member 2			INSM1	insulinoma-associated 1		GJB7	gap junction protein beta 7
			PGBD4	piggyBac transposable element derived 4			INTS2	integrator complex subunit 2		VPS35	VPS35, retromer complex component
			NEDD4L	neural precursor cell expressed, developmentally down-regulated 4-like, E3 ubiquitin protein ligase			JARID1B	jumonji, AT rich interactive domain 1B		GTF2A1	general transcription factor IIA subunit 1
			PDE3A	phosphodiesterase 3A			LOC144097	hypothetical protein BC007540		APC	APC, WNT signaling pathway regulator
			FAXDC2	fatty acid hydroxylase domain containing 2			LOC220594	TL132 protein		ZNF326	zinc finger protein 326
			NEK11	NIMA related kinase 11			LOC440742	hypothetical gene supported by AK124614		UBE2D3	ubiquitin conjugating enzyme E2 D3
			DCLK2	doublecortin like kinase 2			LOC728215	similar to transmembrane protein 28		RFX3	regulatory factor X3
			EPGN	epithelial mitogen			LPHN3	latrophilin 3		HNRNPUL2	heterogeneous nuclear ribonucleoprotein U like 2
			RUBCNL	rubicon like autophagy enhancer			LRP1B	low density lipoprotein-related protein 1B (deleted in tumors)		PTPN11	protein tyrosine phosphatase, non-receptor type 11
			AP1S3	adaptor related protein complex 1 subunit sigma 3			MBNL1	muscleblind-like (Drosophila)		ZCCHC14	zinc finger CCHC-type containing 14
			IFI16	interferon gamma inducible protein 16			MECP2	methyl CpG binding protein 2 (Rett syndrome)		RNF170	ring finger protein 170
			BTAF1	B-TFIID TATA-box binding protein associated factor 1			MMP16	matrix metallopeptidase 16 (membrane-inserted)		SORCS3	sortilin related VPS10 domain containing receptor 3
			LAMC3	laminin subunit gamma 3			N-PAC	cytokine-like nuclear factor n-pac		BRWD1	bromodomain and WD repeat domain containing 1
			CCDC191	coiled-coil domain containing 191			NFIX	nuclear factor I/X (CCAAT-binding transcription factor)		LIFR	LIF receptor alpha
			CCDC189	coiled-coil domain containing 189			NHLH2	nescient helix loop helix 2		CCDC34	coiled-coil domain containing 34
			PLP1	proteolipid protein 1			NLGN3	neuroligin 3		RPS6KA6	ribosomal protein S6 kinase A6
			FGF7	fibroblast growth factor 7			NMU	neuromedin U		BCLAF3	BCLAF1 and THRAP3 family member 3
			DEPDC4	DEP domain containing 4			NOVA2	neuro-oncological ventral antigen 2		GUCY1B1	guanylate cyclase 1 soluble subunit beta 1
			ACSL4	acyl-CoA synthetase long chain family member 4			NR2F2	nuclear receptor subfamily 2, group F, member 2		MGME1	mitochondrial genome maintenance exonuclease 1
			NR4A2	nuclear receptor subfamily 4 group A member 2			PAX6	paired box gene 6 (aniridia, keratitis)		CPLX1	complexin 1
			CNTN3	contactin 3			PBX3	pre-B-cell leukemia homeobox 3		RPGRIP1L	RPGRIP1 like
			FAM84A	family with sequence similarity 84 member A			PCDH17	protocadherin 17		SYT15	synaptotagmin 15
			KIF5A	kinesin family member 5A			PDE4D	phosphodiesterase 4D, cAMP-specific (phosphodiesterase E3 dunce homolog, Drosophila)		PSD3	pleckstrin and Sec7 domain containing 3
			SLC12A2	solute carrier family 12 member 2			PGGT1B	protein geranylgeranyltransferase type I, beta subunit		C5orf22	chromosome 5 open reading frame 22
			ELOVL6	ELOVL fatty acid elongase 6			PPP3CA	protein phosphatase 3 (formerly 2B), catalytic subunit, alpha isoform		TMX3	thioredoxin related transmembrane protein 3
			SHISA7	shisa family member 7			PTBP2	polypyrimidine tract binding protein 2		TASOR	transcription activation suppressor
			CDK19	cyclin dependent kinase 19			PTCHD1	patched domain containing 1		EPHA4	EPH receptor A4
			NFAT5	nuclear factor of activated T cells 5			REPS2	RALBP1 associated Eps domain containing 2		LUZP4	leucine zipper protein 4
			TRPS1	transcriptional repressor GATA binding 1			RNF138	ring finger protein 138		ETV5	ETS variant 5
			TMPRSS11D	transmembrane serine protease 11D			RP11-11C5.2	similar to RIKEN cDNA 2410129H14		PGGT1B	protein geranylgeranyltransferase type I subunit beta
			CSRNP3	cysteine and serine rich nuclear protein 3			RP11-93B10.1	hypothetical protein LOC139886		OXR1	oxidation resistance 1
			SUCO	SUN domain containing ossification factor			SFRS11	splicing factor, arginine/serine-rich 11		CEP83	centrosomal protein 83
			SHANK3	SH3 and multiple ankyrin repeat domains 3			SH2D4B	SH2 domain containing 4B		PAM	peptidylglycine alpha-amidating monooxygenase
			GATA6	GATA binding protein 6			SLC25A3	solute carrier family 25 (mitochondrial carrier; phosphate carrier), member 3		GPBP1L1	GC-rich promoter binding protein 1 like 1
			AMER1	APC membrane recruitment protein 1			SLITRK1	SLIT and NTRK-like family, member 1		ASH1L	ASH1 like histone lysine methyltransferase
			LAIR1	leukocyte associated immunoglobulin like receptor 1			SLITRK4	SLIT and NTRK-like family, member 4		KIAA0825	KIAA0825
			LAMP2	lysosomal associated membrane protein 2			SMEK1	SMEK homolog 1, suppressor of mek1 (Dictyostelium)		PUM2	pumilio RNA binding family member 2
			TMPO	thymopoietin			SMG1	PI-3-kinase-related kinase SMG-1		SCGB2A2	secretoglobin family 2A member 2
			CHIC1	cysteine rich hydrophobic domain 1			SON	SON DNA binding protein		MYO3B	myosin IIIB
			RGMA	repulsive guidance molecule BMP co-receptor a			SORCS3	sortilin-related VPS10 domain containing receptor 3		FAM83A	family with sequence similarity 83 member A
			PARPBP	PARP1 binding protein			SOX7	SRY (sex determining region Y)-box 7		KLHL15	kelch like family member 15
			GDPD1	glycerophosphodiester phosphodiesterase domain containing 1			STIM2	stromal interaction molecule 2		NPY5R	neuropeptide Y receptor Y5
			CCDC6	coiled-coil domain containing 6			TMEM65	transmembrane protein 65		KIAA1324L	KIAA1324 like
			PAPPA	pappalysin 1			TMEPAI	transmembrane, prostate androgen induced RNA		CLOCK	clock circadian regulator
			PBRM1	polybromo 1			TNPO2	transportin 2 (importin 3, karyopherin beta 2b)		SPIN4	spindlin family member 4
			PIBF1	progesterone immunomodulatory binding factor 1			TSHZ3	teashirt family zinc finger 3		KCNJ3	potassium voltage-gated channel subfamily J member 3
			ADH1B	alcohol dehydrogenase 1B (class I), beta polypeptide			UBL3	ubiquitin-like 3		SRSF7	serine and arginine rich splicing factor 7
			DIO2	iodothyronine deiodinase 2			USP32	ubiquitin specific peptidase 32		PIPOX	pipecolic acid and sarcosine oxidase
			ENPP1	ectonucleotide pyrophosphatase/phosphodiesterase 1			USP6	ubiquitin specific peptidase 6 (Tre-2 oncogene)		SH2D4B	SH2 domain containing 4B
			BTF3L4	basic transcription factor 3 like 4			VAPA	VAMP (vesicle-associated membrane protein)-associated protein A, 33kDa		KRTAP24-1	keratin associated protein 24-1
			SOX5	SRY-box 5			VPS37A	vacuolar protein sorting 37 homolog A (S. cerevisiae)		MEI1	meiotic double-stranded break formation protein 1
			MDFIC	MyoD family inhibitor domain containing			WDR19	WD repeat domain 19		CHFR	checkpoint with forkhead and ring finger domains
			HECTD1	HECT domain E3 ubiquitin protein ligase 1			ZNF217	zinc finger protein 217		SLC10A7	solute carrier family 10 member 7
			TBCEL	tubulin folding cofactor E like			ACSL3	acyl-CoA synthetase long-chain family member 3		SCOC	short coiled-coil protein
			ZNF451	zinc finger protein 451			AHR	aryl hydrocarbon receptor		CDSN	corneodesmosin
			OSBPL9	oxysterol binding protein like 9			ALS2	amyotrophic lateral sclerosis 2 (juvenile)		NAA16	N(alpha)-acetyltransferase 16, NatA auxiliary subunit
			HTR5A	5-hydroxytryptamine receptor 5A			ARHGAP12	Rho GTPase activating protein 12		EIF1AX	eukaryotic translation initiation factor 1A X-linked
			SIM1	SIM bHLH transcription factor 1			ARHGAP26	Rho GTPase activating protein 26		RALGAPB	Ral GTPase activating protein non-catalytic beta subunit
			RFTN2	raftlin family member 2			ARHGEF9	Cdc42 guanine nucleotide exchange factor (GEF) 9		ST3GAL1	ST3 beta-galactoside alpha-2,3-sialyltransferase 1
			C2orf66	chromosome 2 open reading frame 66			ARNTL	aryl hydrocarbon receptor nuclear translocator-like		TMEM65	transmembrane protein 65
			TMEM144	transmembrane protein 144			ARPP-19	cyclic AMP phosphoprotein, 19 kD		SLC9A2	solute carrier family 9 member A2
			TMEM196	transmembrane protein 196			ATPAF1	ATP synthase mitochondrial F1 complex assembly factor 1		DTNA	dystrobrevin alpha
			SNAP91	synaptosome associated protein 91			BCL11B	B-cell CLL/lymphoma 11B (zinc finger protein)		ACOT9	acyl-CoA thioesterase 9
			CDH6	cadherin 6			BCL7A	B-cell CLL/lymphoma 7A		GDAP2	ganglioside induced differentiation associated protein 2
			RAP2C	RAP2C, member of RAS oncogene family			BCLAF1	BCL2-associated transcription factor 1		ZNF92	zinc finger protein 92
			DCAF8	DDB1 and CUL4 associated factor 8			BMF	Bcl2 modifying factor		CEP170	centrosomal protein 170
			STIM2	stromal interaction molecule 2			BNC2	basonuclin 2		SMIM8	small integral membrane protein 8
			UNC5C	unc-5 netrin receptor C			BTBD3	BTB (POZ) domain containing 3		CLIC5	chloride intracellular channel 5
			BNC2	basonuclin 2			C10orf97	chromosome 10 open reading frame 97		RBM7	RNA binding motif protein 7
			ZMYND12	zinc finger MYND-type containing 12			C11orf30	chromosome 11 open reading frame 30		NSUN4	NOP2/Sun RNA methyltransferase family member 4
			DCLK1	doublecortin like kinase 1			C12orf23	chromosome 12 open reading frame 23		DUSP18	dual specificity phosphatase 18
			TAOK1	TAO kinase 1			C14orf4	chromosome 14 open reading frame 4		GAL3ST4	galactose-3-O-sulfotransferase 4
			BVES	blood vessel epicardial substance			C17orf85	chromosome 17 open reading frame 85		SEMA3D	semaphorin 3D
			PMP2	peripheral myelin protein 2			CACNA1C	calcium channel, voltage-dependent, L type, alpha 1C subunit		ESM1	endothelial cell specific molecule 1
			CEP112	centrosomal protein 112			CALM2	calmodulin 2 (phosphorylase kinase, delta)		UBE2W	ubiquitin conjugating enzyme E2 W
			HIPK3	homeodomain interacting protein kinase 3			CAMK2D	calcium/calmodulin-dependent protein kinase (CaM kinase) II delta		MAGEA4	MAGE family member A4
			PYGO1	pygopus family PHD finger 1			CAMTA1	calmodulin binding transcription activator 1		GLCE	glucuronic acid epimerase
			ANKRD42	ankyrin repeat domain 42			CAPZA1	capping protein (actin filament) muscle Z-line, alpha 1		HIVEP1	human immunodeficiency virus type I enhancer binding protein 1
			BRCC3	BRCA1/BRCA2-containing complex subunit 3			CAV1	caveolin 1, caveolae protein, 22kDa		SLC12A5	solute carrier family 12 member 5
			TM4SF20	transmembrane 4 L six family member 20			CBX4	chromobox homolog 4 (Pc class homolog, Drosophila)		FAM122A	family with sequence similarity 122A
			MAPK13	mitogen-activated protein kinase 13			CDRT1	CMT1A duplicated region transcript 1		CRACR2A	calcium release activated channel regulator 2A
			NLN	neurolysin			CHD7	chromodomain helicase DNA binding protein 7		ADIPOQ	adiponectin, C1Q and collagen domain containing
			RSPH4A	radial spoke head component 4A			CHMP4B	chromatin modifying protein 4B		ANKRA2	ankyrin repeat family A member 2
			ZNF175	zinc finger protein 175			CITED2	Cbp/p300-interacting transactivator, with Glu/Asp-rich carboxy-terminal domain, 2		SOX14	SRY-box 14
			AKT3	AKT serine/threonine kinase 3			CLINT1	clathrin interactor 1		ZIC2	Zic family member 2
			KLF12	Kruppel like factor 12			CNOT4	CCR4-NOT transcription complex, subunit 4		TAF4B	TATA-box binding protein associated factor 4b
			CPOX	coproporphyrinogen oxidase			CNOT6L	CCR4-NOT transcription complex, subunit 6-like		SSX2IP	SSX family member 2 interacting protein
			TMEM170A	transmembrane protein 170A			COL11A1	collagen, type XI, alpha 1		STRN3	striatin 3
			PLAG1	PLAG1 zinc finger			COL12A1	collagen, type XII, alpha 1		ETS1	ETS proto-oncogene 1, transcription factor
			ATAD2	ATPase family, AAA domain containing 2			CPLX1	complexin 1		ISCA1	iron-sulfur cluster assembly 1
			RAPGEF5	Rap guanine nucleotide exchange factor 5			DACH1	dachshund homolog 1 (Drosophila)		TBC1D30	TBC1 domain family member 30
			GDAP1	ganglioside induced differentiation associated protein 1			DGCR14	DiGeorge syndrome critical region gene 14		C1orf115	chromosome 1 open reading frame 115
			SMAD7	SMAD family member 7			DLX3	distal-less homeobox 3		TM9SF1	transmembrane 9 superfamily member 1
			TTC1	tetratricopeptide repeat domain 1			DNAJB14	DnaJ (Hsp40) homolog, subfamily B, member 14		NUFIP2	nuclear FMR1 interacting protein 2
			ZC2HC1A	zinc finger C2HC-type containing 1A			E2F8	E2F transcription factor 8		PAX6	paired box 6
			B3GALNT2	beta-1,3-N-acetylgalactosaminyltransferase 2			EIF1AX	eukaryotic translation initiation factor 1A, X-linked		PHC3	polyhomeotic homolog 3
			THTPA	thiamine triphosphatase			ELMOD1	ELMO/CED-12 domain containing 1		FNDC5	fibronectin type III domain containing 5
			VAPB	VAMP associated protein B and C			ETF1	eukaryotic translation termination factor 1		ARPP19	cAMP regulated phosphoprotein 19
			PAX6	paired box 6			ETNK1	ethanolamine kinase 1		RFC3	replication factor C subunit 3
			CALCOCO1	calcium binding and coiled-coil domain 1			ETS1	v-ets erythroblastosis virus E26 oncogene homolog 1 (avian)		NRG3	neuregulin 3
			SLC17A4	solute carrier family 17 member 4			FAM122A	family with sequence similarity 122A		CRIM1	cysteine rich transmembrane BMP regulator 1
			SENP1	SUMO specific peptidase 1			FAM126B	family with sequence similarity 126, member B		GALNT3	polypeptide N-acetylgalactosaminyltransferase 3
			45358	membrane associated ring-CH-type finger 7			FAM13C1	family with sequence similarity 13, member C1		TTC13	tetratricopeptide repeat domain 13
			SGCZ	sarcoglycan zeta			FAM38B	family with sequence similarity 38, member B		CLTRN	collectrin, amino acid transport regulator
			CTSE	cathepsin E			FAM79B	family with sequence similarity 79, member B		TVP23B	trans-golgi network vesicle protein 23 homolog B
			CCDC170	coiled-coil domain containing 170			FCHSD2	FCH and double SH3 domains 2		SSR3	signal sequence receptor subunit 3
			ATP11C	ATPase phospholipid transporting 11C			FGF13	fibroblast growth factor 13		FAM126B	family with sequence similarity 126 member B
			MBLAC2	metallo-beta-lactamase domain containing 2			FLJ10154	hypothetical protein FLJ10154		ZEB1	zinc finger E-box binding homeobox 1
			MKLN1	muskelin 1			FLJ14154	hypothetical protein FLJ14154		DAZ4	deleted in azoospermia 4
			ALOX15B	arachidonate 15-lipoxygenase, type B			FNBP1L	formin binding protein 1-like		DAZ2	deleted in azoospermia 2
			KCNE1	potassium voltage-gated channel subfamily E regulatory subunit 1			FRAP1	FK506 binding protein 12-rapamycin associated protein 1		RCOR3	REST corepressor 3
			PPFIBP1	PPFIA binding protein 1			FRMPD4	FERM and PDZ domain containing 4		ZBED4	zinc finger BED-type containing 4
			PCDHB12	protocadherin beta 12			FZD8	frizzled homolog 8 (Drosophila)		MYSM1	Myb like, SWIRM and MPN domains 1
			MYO5B	myosin VB			GABRA1	gamma-aminobutyric acid (GABA) A receptor, alpha 1		AP1M1	adaptor related protein complex 1 subunit mu 1
			TMEM170B	transmembrane protein 170B			GPBP1	GC-rich promoter binding protein 1		SFXN2	sideroflexin 2
			ZSCAN25	zinc finger and SCAN domain containing 25			GPR88	G protein-coupled receptor 88		L2HGDH	L-2-hydroxyglutarate dehydrogenase
			IMPAD1	inositol monophosphatase domain containing 1			HMG20A	high-mobility group 20A		CEP85L	centrosomal protein 85 like
			TNRC6B	trinucleotide repeat containing 6B			HMGB2	high-mobility group box 2		LRFN5	leucine rich repeat and fibronectin type III domain containing 5
			GTPBP2	GTP binding protein 2			HNRPH1	heterogeneous nuclear ribonucleoprotein H1 (H)		TMEM106B	transmembrane protein 106B
			BSG	basigin (Ok blood group)			ILF2	interleukin enhancer binding factor 2, 45kDa		FECH	ferrochelatase
			CORO6	coronin 6			IREB2	iron-responsive element binding protein 2		CUL4B	cullin 4B
			NRF1	nuclear respiratory factor 1			JAKMIP2	janus kinase and microtubule interacting protein 2		RCAN3	RCAN family member 3
			GLYATL3	glycine-N-acyltransferase like 3			KIAA0528	KIAA0528		HMGB1	high mobility group box 1
			STUM	stum, mechanosensory transduction mediator homolog			KLF5	Kruppel-like factor 5 (intestinal)		CREBRF	CREB3 regulatory factor
			TBRG1	transforming growth factor beta regulator 1			LIN28	lin-28 homolog (C. elegans)		COL15A1	collagen type XV alpha 1 chain
			ADAMTS5	ADAM metallopeptidase with thrombospondin type 1 motif 5			LRRC4	leucine rich repeat containing 4		CCER1	coiled-coil glutamate rich protein 1
			RTL3	retrotransposon Gag like 3			LRRTM3	leucine rich repeat transmembrane neuronal 3		SEMA6D	semaphorin 6D
			EIF2A	eukaryotic translation initiation factor 2A			M-RIP	myosin phosphatase-Rho interacting protein		SLC25A36	solute carrier family 25 member 36
			TRIM5	tripartite motif containing 5			MAPK14	mitogen-activated protein kinase 14		WAC	WW domain containing adaptor with coiled-coil
			ANKRD31	ankyrin repeat domain 31			MAZ	MYC-associated zinc finger protein (purine-binding transcription factor)		TXNDC15	thioredoxin domain containing 15
			CYP2S1	cytochrome P450 family 2 subfamily S member 1			MEF2C	MADS box transcription enhancer factor 2, polypeptide C (myocyte enhancer factor 2C)		FOXO3	forkhead box O3
			TIMP4	TIMP metallopeptidase inhibitor 4			MGAT4A	mannosyl (alpha-1,3-)-glycoprotein beta-1,4-N-acetylglucosaminyltransferase, isozyme A		KDM3B	lysine demethylase 3B
			HUNK	hormonally up-regulated Neu-associated kinase			MLSTD2	male sterility domain containing 2		ESCO2	establishment of sister chromatid cohesion N-acetyltransferase 2
			RNF217	ring finger protein 217			MOBKL1A	MOB1, Mps One Binder kinase activator-like 1A (yeast)		NPHP4	nephrocystin 4
			AR	androgen receptor			MSL2L1	male-specific lethal 2-like 1 (Drosophila)		DOP1B	DOP1 leucine zipper like protein B
			INHBA	inhibin subunit beta A			MXI1	MAX interactor 1		CAT	catalase
			HEBP2	heme binding protein 2			NDFIP1	Nedd4 family interacting protein 1		MID1	midline 1
			MPV17L	MPV17 mitochondrial inner membrane protein like			NR3C2	nuclear receptor subfamily 3, group C, member 2		RNASE6	ribonuclease A family member k6
			CSMD3	CUB and Sushi multiple domains 3			NRAS	neuroblastoma RAS viral (v-ras) oncogene homolog		WDR33	WD repeat domain 33
			LRRC31	leucine rich repeat containing 31			NRCAM	neuronal cell adhesion molecule		NHLH2	nescient helix-loop-helix 2
			GRIA3	glutamate ionotropic receptor AMPA type subunit 3			NSUN4	NOL1/NOP2/Sun domain family, member 4		NUDCD1	NudC domain containing 1
			ZSWIM1	zinc finger SWIM-type containing 1			ODZ1	odz, odd Oz/ten-m homolog 1(Drosophila)		TRPC3	transient receptor potential cation channel subfamily C member 3
			DMRTA1	DMRT like family A1			PAIP1	poly(A) binding protein interacting protein 1		NAA25	N(alpha)-acetyltransferase 25, NatB auxiliary subunit
			TMEM106A	transmembrane protein 106A			PARD6B	par-6 partitioning defective 6 homolog beta (C. elegans)		ARRDC3	arrestin domain containing 3
			UCHL3	ubiquitin C-terminal hydrolase L3			PCGF2	polycomb group ring finger 2		SGIP1	SH3 domain GRB2 like endophilin interacting protein 1
			MAP3K11	mitogen-activated protein kinase kinase kinase 11			PDCD10	programmed cell death 10		MRGPRX2	MAS related GPR family member X2
			HCAR1	hydroxycarboxylic acid receptor 1			PDE4B	phosphodiesterase 4B, cAMP-specific (phosphodiesterase E4 dunce homolog, Drosophila)		TLR6	toll like receptor 6
			SMG7	SMG7, nonsense mediated mRNA decay factor			PDPK1	3-phosphoinositide dependent protein kinase-1		CYREN	cell cycle regulator of NHEJ
			TUBA8	tubulin alpha 8			PLS3	plastin 3 (T isoform)		CADM2	cell adhesion molecule 2
			WDR33	WD repeat domain 33			PPM1E	protein phosphatase 1E (PP2C domain containing)		PPM1A	protein phosphatase, Mg2+/Mn2+ dependent 1A
			CHSY1	chondroitin sulfate synthase 1			PPP2R2C	protein phosphatase 2 (formerly 2A), regulatory subunit B, gamma isoform		ZNF48	zinc finger protein 48
			CCDC43	coiled-coil domain containing 43			PPP3R1	protein phosphatase 3 (formerly 2B), regulatory subunit B, alpha isoform		CYB5B	cytochrome b5 type B
			TM2D2	TM2 domain containing 2			QKI	quaking homolog, KH domain RNA binding (mouse)		TVP23C	trans-golgi network vesicle protein 23 homolog C
			KMT2E	lysine methyltransferase 2E			RANBP5	RAN binding protein 5		RGS20	regulator of G protein signaling 20
			SWAP70	switching B cell complex subunit SWAP70			RASA1	RAS p21 protein activator (GTPase activating protein) 1		TMCO1	transmembrane and coiled-coil domains 1
			NRXN1	neurexin 1			RBJ	Ras-associated protein Rap1		PGR	progesterone receptor
			ARHGEF9	Cdc42 guanine nucleotide exchange factor 9			RFXDC2	regulatory factor X domain containing 2		ZNF501	zinc finger protein 501
			FAM149B1	family with sequence similarity 149 member B1			RNF139	ring finger protein 139		AFDN	afadin, adherens junction formation factor
			ATP7A	ATPase copper transporting alpha			RNF44	ring finger protein 44		C22orf39	chromosome 22 open reading frame 39
			RSPO1	R-spondin 1			RNPS1	RNA binding protein S1, serine-rich domain		PICALM	phosphatidylinositol binding clathrin assembly protein
			KPNB1	karyopherin subunit beta 1			RPS6KB1	ribosomal protein S6 kinase, 70kDa, polypeptide 1		DCAF8L1	DDB1 and CUL4 associated factor 8 like 1
			DNALI1	dynein axonemal light intermediate chain 1			RUNX1T1	runt-related transcription factor 1; translocated to, 1 (cyclin D-related)		ZNF254	zinc finger protein 254
			C6orf47	chromosome 6 open reading frame 47			SCGB2A2	secretoglobin, family 2A, member 2		HOOK3	hook microtubule tethering protein 3
			FREM2	FRAS1 related extracellular matrix protein 2			SEMA6D	sema domain, transmembrane domain (TM), and cytoplasmic domain, (semaphorin) 6D		E2F5	E2F transcription factor 5
			AGFG1	ArfGAP with FG repeats 1			SETD5	SET domain containing 5		DOK6	docking protein 6
			LRP6	LDL receptor related protein 6			SFRS1	splicing factor, arginine/serine-rich 1 (splicing factor 2, alternate splicing factor)		LAMP2	lysosomal associated membrane protein 2
			IKZF3	IKAROS family zinc finger 3			SFRS2IP	splicing factor, arginine/serine-rich 2, interacting protein		USP8	ubiquitin specific peptidase 8
			VN1R1	vomeronasal 1 receptor 1			SGIP1	SH3-domain GRB2-like (endophilin) interacting protein 1		ZNF718	zinc finger protein 718
			ZNF208	zinc finger protein 208			SIRPA	signal-regulatory protein alpha		GOLT1B	golgi transport 1B
			TEAD1	TEA domain transcription factor 1			SLC12A5	solute carrier family 12, (potassium-chloride transporter) member 5		VGLL3	vestigial like family member 3
			ZNF549	zinc finger protein 549			SLC18A2	solute carrier family 18 (vesicular monoamine), member 2		PEG3	paternally expressed 3
			MMP7	matrix metallopeptidase 7			SMNDC1	survival motor neuron domain containing 1		BLOC1S6	biogenesis of lysosomal organelles complex 1 subunit 6
			DGKH	diacylglycerol kinase eta			SOBP	sine oculis binding protein homolog (Drosophila)		RFXAP	regulatory factor X associated protein
			SOHLH2	spermatogenesis and oogenesis specific basic helix-loop-helix 2			SOCS6	suppressor of cytokine signaling 6		LCA5	LCA5, lebercilin
			CCDC169-SOHLH2	CCDC169-SOHLH2 readthrough			SP3	Sp3 transcription factor		PCDHA10	protocadherin alpha 10
			RGS7BP	regulator of G protein signaling 7 binding protein			SP8	Sp8 transcription factor		PCDHA9	protocadherin alpha 9
			FAM3C	family with sequence similarity 3 member C			SPRY1	sprouty homolog 1, antagonist of FGF signaling (Drosophila)		PCDHA6	protocadherin alpha 6
			FIGN	fidgetin, microtubule severing factor			TAPT1	transmembrane anterior posterior transformation 1		PCDHA1	protocadherin alpha 1
			NOL3	nucleolar protein 3			TBL1XR1	transducin (beta)-like 1X-linked receptor 1		PCDHA8	protocadherin alpha 8
			STXBP5	syntaxin binding protein 5			TEX261	testis expressed 261		PCDHA7	protocadherin alpha 7
			SEPSECS	Sep (O-phosphoserine) tRNA:Sec (selenocysteine) tRNA synthase			TFB2M	transcription factor B2, mitochondrial		PCDHA5	protocadherin alpha 5
			SSBP2	single stranded DNA binding protein 2			TIMP2	TIMP metallopeptidase inhibitor 2		PCDHA4	protocadherin alpha 4
			ITIH5	inter-alpha-trypsin inhibitor heavy chain family member 5			TP53BP1	tumor protein p53 binding protein, 1		PCDHA3	protocadherin alpha 3
			CNIH3	cornichon family AMPA receptor auxiliary protein 3			TPR	translocated promoter region (to activated MET oncogene)		PCDHA2	protocadherin alpha 2
			KPNA6	karyopherin subunit alpha 6			TSC22D3	TSC22 domain family, member 3		PCDHA13	protocadherin alpha 13
			ARHGAP28	Rho GTPase activating protein 28			UBE2B	ubiquitin-conjugating enzyme E2B (RAD6 homolog)		PCDHA12	protocadherin alpha 12
			CUX2	cut like homeobox 2			UBE2D3	ubiquitin-conjugating enzyme E2D 3 (UBC4/5 homolog, yeast)		PCDHA11	protocadherin alpha 11
			CTNNBIP1	catenin beta interacting protein 1			USP31	ubiquitin specific peptidase 31		PCDHAC2	protocadherin alpha subfamily C, 2
			SEMA3A	semaphorin 3A			VAMP3	vesicle-associated membrane protein 3 (cellubrevin)		PCDHAC1	protocadherin alpha subfamily C, 1
			STS	steroid sulfatase			WDR26	WD repeat domain 26		ZFP28	ZFP28 zinc finger protein
			KCNK10	potassium two pore domain channel subfamily K member 10			XRN1	5'-3' exoribonuclease 1		QKI	QKI, KH domain containing RNA binding
			RCSD1	RCSD domain containing 1			ZIC2	Zic family member 2 (odd-paired homolog, Drosophila)		DCK	deoxycytidine kinase
			NETO1	neuropilin and tolloid like 1			ZNF238	zinc finger protein 238		ZNF639	zinc finger protein 639
			CDK6	cyclin dependent kinase 6						GNE	glucosamine (UDP-N-acetyl)-2-epimerase/N-acetylmannosamine kinase
			ESCO2	establishment of sister chromatid cohesion N-acetyltransferase 2						ARMC8	armadillo repeat containing 8
			CYP7A1	cytochrome P450 family 7 subfamily A member 1						BIRC2	baculoviral IAP repeat containing 2
			POU2F1	POU class 2 homeobox 1						CLDN10	claudin 10
			TMED7	transmembrane p24 trafficking protein 7						INTS2	integrator complex subunit 2
			MAP4K3	mitogen-activated protein kinase kinase kinase kinase 3						ETNK1	ethanolamine kinase 1
			LHX1	LIM homeobox 1						AP1S2	adaptor related protein complex 1 subunit sigma 2
			PCDH7	protocadherin 7						FREM2	FRAS1 related extracellular matrix protein 2
			LPP	LIM domain containing preferred translocation partner in lipoma						GPRASP2	G protein-coupled receptor associated sorting protein 2
			ATP2A2	ATPase sarcoplasmic/endoplasmic reticulum Ca2+ transporting 2						ARMCX5-GPRASP2	ARMCX5-GPRASP2 readthrough
			TMEM47	transmembrane protein 47						CELF3	CUGBP Elav-like family member 3
			ZFHX2	zinc finger homeobox 2						UBL3	ubiquitin like 3
			SPX	spexin hormone						UBN2	ubinuclein 2
			TMEM241	transmembrane protein 241						MMGT1	membrane magnesium transporter 1
			SNX27	sorting nexin family member 27						TFB2M	transcription factor B2, mitochondrial
			CCR5	C-C motif chemokine receptor 5 (gene/pseudogene)						FZD5	frizzled class receptor 5
			DOP1A	DOP1 leucine zipper like protein A						ARGLU1	arginine and glutamate rich 1
			PDE6D	phosphodiesterase 6D						DNAJC27	DnaJ heat shock protein family (Hsp40) member C27
			CNTNAP3B	contactin associated protein like 3B						MORF4L1	mortality factor 4 like 1
			PBX2	PBX homeobox 2						MEIOC	meiosis specific with coiled-coil domain
			TACR1	tachykinin receptor 1						MAP3K2	mitogen-activated protein kinase kinase kinase 2
			MAGEE2	MAGE family member E2						TNS1	tensin 1
			KIAA1958	KIAA1958						IGF1	insulin like growth factor 1
			GPR83	G protein-coupled receptor 83						ARL4A	ADP ribosylation factor like GTPase 4A
			CLDN10	claudin 10						CHST9	carbohydrate sulfotransferase 9
			AGO1	argonaute RISC catalytic component 1						PDE4D	phosphodiesterase 4D
			ZNF75A	zinc finger protein 75a						CLECL1	C-type lectin like 1
			KLF7	Kruppel like factor 7						STK24	serine/threonine kinase 24
			ENPP5	ectonucleotide pyrophosphatase/phosphodiesterase 5 (putative)						NPAT	nuclear protein, coactivator of histone transcription
			PCDH11Y	protocadherin 11 Y-linked						SAMD8	sterile alpha motif domain containing 8
			STBD1	starch binding domain 1						P3H4	prolyl 3-hydroxylase family member 4 (non-enzymatic)
			ZFP1	ZFP1 zinc finger protein						EXOC6	exocyst complex component 6
			BMP4	bone morphogenetic protein 4						SELENOT	selenoprotein T
			ATP11A	ATPase phospholipid transporting 11A						FRMD3	FERM domain containing 3
			UFSP2	UFM1 specific peptidase 2						EXOSC3	exosome component 3
			SRPRB	SRP receptor subunit beta						PRELID1	PRELI domain containing 1
			RAD52	RAD52 homolog, DNA repair protein						HDAC9	histone deacetylase 9
			STRN	striatin						SLC25A3	solute carrier family 25 member 3
			PLEKHG4B	pleckstrin homology and RhoGEF domain containing G4B						ZNF782	zinc finger protein 782
			PDXDC1	pyridoxal dependent decarboxylase domain containing 1						WTAP	WT1 associated protein
			PITPNB	phosphatidylinositol transfer protein beta						SPATA22	spermatogenesis associated 22
			IRS1	insulin receptor substrate 1						SYT14	synaptotagmin 14
			APBB2	amyloid beta precursor protein binding family B member 2						CISD1	CDGSH iron sulfur domain 1
			SPTLC3	serine palmitoyltransferase long chain base subunit 3						NRP2	neuropilin 2
			SNTN	sentan, cilia apical structure protein						SLITRK1	SLIT and NTRK like family member 1
			BIRC6	baculoviral IAP repeat containing 6						EPB41L5	erythrocyte membrane protein band 4.1 like 5
			SLC25A43	solute carrier family 25 member 43						LRP11	LDL receptor related protein 11
			TP53I11	tumor protein p53 inducible protein 11						PARP12	poly(ADP-ribose) polymerase family member 12
			DEK	DEK proto-oncogene						NRCAM	neuronal cell adhesion molecule
			TAF1C	TATA-box binding protein associated factor, RNA polymerase I subunit C						LDHAL6B	lactate dehydrogenase A like 6B
			CACNG2	calcium voltage-gated channel auxiliary subunit gamma 2						C5orf58	chromosome 5 open reading frame 58
			EIF4EBP2	eukaryotic translation initiation factor 4E binding protein 2						DNER	delta/notch like EGF repeat containing
			MBNL2	muscleblind like splicing regulator 2						PTGR2	prostaglandin reductase 2
			PIAS2	protein inhibitor of activated STAT 2						KEAP1	kelch like ECH associated protein 1
			OSER1	oxidative stress responsive serine rich 1						THUMPD3	THUMP domain containing 3
			TM4SF1	transmembrane 4 L six family member 1						LOC100505549	uncharacterized LOC100505549
			PDPN	podoplanin						DDX52	DExD-box helicase 52
			FLAD1	flavin adenine dinucleotide synthetase 1						ZNF709	zinc finger protein 709
			PHF3	PHD finger protein 3						CPNE4	copine 4
			GRPEL2	GrpE like 2, mitochondrial						ALDH3A2	aldehyde dehydrogenase 3 family member A2
			LCP1	lymphocyte cytosolic protein 1						CFAP206	cilia and flagella associated protein 206
			UBR2	ubiquitin protein ligase E3 component n-recognin 2						GP2	glycoprotein 2
			CFAP97D1	CFAP97 domain containing 1						FAM214A	family with sequence similarity 214 member A
			LAMB4	laminin subunit beta 4						AZIN1	antizyme inhibitor 1
			SLC2A13	solute carrier family 2 member 13						MITF	melanocyte inducing transcription factor
			IGF1	insulin like growth factor 1						SP8	Sp8 transcription factor
			FGFRL1	fibroblast growth factor receptor like 1						RORA	RAR related orphan receptor A
			PCDH15	protocadherin related 15						SNX30	sorting nexin family member 30
			ICA1L	islet cell autoantigen 1 like						ADAMTSL3	ADAMTS like 3
			GRID1	glutamate ionotropic receptor delta type subunit 1						TMEM245	transmembrane protein 245
			BEAN1	brain expressed associated with NEDD4 1						FGFR1OP	FGFR1 oncogene partner
			SLK	STE20 like kinase						TOMM34	translocase of outer mitochondrial membrane 34
			CRHBP	corticotropin releasing hormone binding protein						TNFSF11	TNF superfamily member 11
			CPEB4	cytoplasmic polyadenylation element binding protein 4						MRPL19	mitochondrial ribosomal protein L19
			PPP2R5C	protein phosphatase 2 regulatory subunit B'gamma						CIT	citron rho-interacting serine/threonine kinase
			ACAP2	ArfGAP with coiled-coil, ankyrin repeat and PH domains 2						SSR1	signal sequence receptor subunit 1
			SLC35E3	solute carrier family 35 member E3						RIC3	RIC3 acetylcholine receptor chaperone
			LMNB1	lamin B1						ZNF470	zinc finger protein 470
			DMD	dystrophin						HOXA4	homeobox A4
			WBP1	WW domain binding protein 1						RBMS3	RNA binding motif single stranded interacting protein 3
			MYO3B	myosin IIIB						FBXL22	F-box and leucine rich repeat protein 22
			UGT8	UDP glycosyltransferase 8						KPNA1	karyopherin subunit alpha 1
			F9	coagulation factor IX						GPRASP1	G protein-coupled receptor associated sorting protein 1
			NKX2-4	NK2 homeobox 4						MCTS1	MCTS1, re-initiation and release factor
			FAM47E-STBD1	FAM47E-STBD1 readthrough						REL	REL proto-oncogene, NF-kB subunit
			LRP8	LDL receptor related protein 8						LRRC4	leucine rich repeat containing 4
			KCNQ2	potassium voltage-gated channel subfamily Q member 2						SETD9	SET domain containing 9
			GALNT3	polypeptide N-acetylgalactosaminyltransferase 3						PAPOLA	poly(A) polymerase alpha
			EYS	eyes shut homolog						RNF8	ring finger protein 8
			MCTP2	multiple C2 and transmembrane domain containing 2						PPIE	peptidylprolyl isomerase E
			GNG7	G protein subunit gamma 7						MECOM	MDS1 and EVI1 complex locus
			PRKAR1A	protein kinase cAMP-dependent type I regulatory subunit alpha						CALCR	calcitonin receptor
			IMMP2L	inner mitochondrial membrane peptidase subunit 2						EDEM3	ER degradation enhancing alpha-mannosidase like protein 3
			TRPC4	transient receptor potential cation channel subfamily C member 4						RLN2	relaxin 2
			FAM9C	family with sequence similarity 9 member C						MRPS30	mitochondrial ribosomal protein S30
			SLCO4C1	solute carrier organic anion transporter family member 4C1						FAM135A	family with sequence similarity 135 member A
			ADAM23	ADAM metallopeptidase domain 23						ZNF652	zinc finger protein 652
			CISD3	CDGSH iron sulfur domain 3						UNC80	unc-80 homolog, NALCN channel complex subunit
			EML5	EMAP like 5						TBX18	T-box 18
			ADH6	alcohol dehydrogenase 6 (class V)						TERF1	telomeric repeat binding factor 1
			SLC11A2	solute carrier family 11 member 2						SLC28A1	solute carrier family 28 member 1
			ARMC1	armadillo repeat containing 1						USP53	ubiquitin specific peptidase 53
			PCGF3	polycomb group ring finger 3						MIGA1	mitoguardin 1
			PFN1	profilin 1						VAMP7	vesicle associated membrane protein 7
			SGCD	sarcoglycan delta						ETFBKMT	electron transfer flavoprotein subunit beta lysine methyltransferase
			FEZF1	FEZ family zinc finger 1						GABPB1	GA binding protein transcription factor subunit beta 1
			SYT16	synaptotagmin 16						CAMK2D	calcium/calmodulin dependent protein kinase II delta
			HLCS	holocarboxylase synthetase						CYSLTR2	cysteinyl leukotriene receptor 2
			LHFPL2	LHFPL tetraspan subfamily member 2						ABCA13	ATP binding cassette subfamily A member 13
			ZNF350	zinc finger protein 350						CXXC4	CXXC finger protein 4
			RSU1	Ras suppressor protein 1						NXPH1	neurexophilin 1
			UNC13C	unc-13 homolog C						SOX9	SRY-box 9
			SMARCA2	SWI/SNF related, matrix associated, actin dependent regulator of chromatin, subfamily a, member 2						ABCA6	ATP binding cassette subfamily A member 6
			IL1R1	interleukin 1 receptor type 1						TCHH	trichohyalin
			SMIM10L1	small integral membrane protein 10 like 1						CYP20A1	cytochrome P450 family 20 subfamily A member 1
			RHOQ	ras homolog family member Q						TRIM58	tripartite motif containing 58
			E2F8	E2F transcription factor 8						HMGA2	high mobility group AT-hook 2
			GADL1	glutamate decarboxylase like 1						NAP1L1	nucleosome assembly protein 1 like 1
			WNT4	Wnt family member 4						SP3	Sp3 transcription factor
			CLOCK	clock circadian regulator						RNPS1	RNA binding protein with serine rich domain 1
			GPR173	G protein-coupled receptor 173						SPOP	speckle type BTB/POZ protein
			SRPX	sushi repeat containing protein X-linked						DUSP23	dual specificity phosphatase 23
			CYP4V2	cytochrome P450 family 4 subfamily V member 2						SH3TC2	SH3 domain and tetratricopeptide repeats 2
			UBN2	ubinuclein 2						HIPK2	homeodomain interacting protein kinase 2
			45541	septin 6						FCAR	Fc fragment of IgA receptor
			PANX3	pannexin 3						TP53BP1	tumor protein p53 binding protein 1
			EFCAB11	EF-hand calcium binding domain 11						ABAT	4-aminobutyrate aminotransferase
			ITGAM	integrin subunit alpha M						MAP10	microtubule associated protein 10
			RBM3	RNA binding motif protein 3						MXI1	MAX interactor 1, dimerization protein
			CXCR6	C-X-C motif chemokine receptor 6						TRIM38	tripartite motif containing 38
			PCDHB7	protocadherin beta 7						ZNF624	zinc finger protein 624
			KCNMB2	potassium calcium-activated channel subfamily M regulatory beta subunit 2						KIAA1211	KIAA1211
			CFLAR	CASP8 and FADD like apoptosis regulator						SC5D	sterol-C5-desaturase
			DNAJC21	DnaJ heat shock protein family (Hsp40) member C21						CNTN4	contactin 4
			WIPF3	WAS/WASL interacting protein family member 3						GDA	guanine deaminase
			RAB11FIP2	RAB11 family interacting protein 2						SLC1A7	solute carrier family 1 member 7
			B3GNT5	UDP-GlcNAc:betaGal beta-1,3-N-acetylglucosaminyltransferase 5						TEX11	testis expressed 11
			LRRC69	leucine rich repeat containing 69						CAPZA1	capping actin protein of muscle Z-line subunit alpha 1
			TDRD15	tudor domain containing 15						SH3GLB1	SH3 domain containing GRB2 like, endophilin B1
			LUC7L3	LUC7 like 3 pre-mRNA splicing factor						MPP7	membrane palmitoylated protein 7
			ACVR2B	activin A receptor type 2B						ZNF84	zinc finger protein 84
			C1orf21	chromosome 1 open reading frame 21						DDX3X	DEAD-box helicase 3 X-linked
			BHLHE41	basic helix-loop-helix family member e41						SIX4	SIX homeobox 4
			MEF2A	myocyte enhancer factor 2A						ZNF831	zinc finger protein 831
			ZNF280D	zinc finger protein 280D						ANO5	anoctamin 5
			SSTR2	somatostatin receptor 2						GBP2	guanylate binding protein 2
			SVIP	small VCP interacting protein						RNMT	RNA guanine-7 methyltransferase
			YAP1	Yes associated protein 1						ZBTB10	zinc finger and BTB domain containing 10
			NOX4	NADPH oxidase 4						NAT1	N-acetyltransferase 1
			RASSF6	Ras association domain family member 6						SCLT1	sodium channel and clathrin linker 1
			CD44	CD44 molecule (Indian blood group)						RPL36A-HNRNPH2	RPL36A-HNRNPH2 readthrough
			TNFSF14	TNF superfamily member 14						TCN1	transcobalamin 1
			PIK3R1	phosphoinositide-3-kinase regulatory subunit 1						ZNF337	zinc finger protein 337
			SIGMAR1	sigma non-opioid intracellular receptor 1						RUNX1T1	RUNX1 translocation partner 1
			CLCC1	chloride channel CLIC like 1						RNF180	ring finger protein 180
			GPBP1L1	GC-rich promoter binding protein 1 like 1						JPH1	junctophilin 1
			GUCY1A2	guanylate cyclase 1 soluble subunit alpha 2						PRPSAP1	phosphoribosyl pyrophosphate synthetase associated protein 1
			STARD4	StAR related lipid transfer domain containing 4						PPFIBP1	PPFIA binding protein 1
			EPB41L5	erythrocyte membrane protein band 4.1 like 5						CLK4	CDC like kinase 4
			RNF213	ring finger protein 213						KRAS	KRAS proto-oncogene, GTPase
			KIAA0232	KIAA0232						TXK	TXK tyrosine kinase
			NFIC	nuclear factor I C						CACNA2D1	calcium voltage-gated channel auxiliary subunit alpha2delta 1
			SMAD9	SMAD family member 9						LIN9	lin-9 DREAM MuvB core complex component
			HYDIN	HYDIN, axonemal central pair apparatus protein						TSPAN5	tetraspanin 5
			CHML	CHM like, Rab escort protein 2						SPATA13	spermatogenesis associated 13
			GCNT4	glucosaminyl (N-acetyl) transferase 4						SON	SON DNA binding protein
			ADGRL2	adhesion G protein-coupled receptor L2						CASP2	caspase 2
			SPRY2	sprouty RTK signaling antagonist 2						TBC1D9	TBC1 domain family member 9
			DGKG	diacylglycerol kinase gamma						ELAVL4	ELAV like RNA binding protein 4
			SYT14	synaptotagmin 14						CHM	CHM, Rab escort protein 1
			DGKA	diacylglycerol kinase alpha						NSL1	NSL1, MIS12 kinetochore complex component
			GABRB3	gamma-aminobutyric acid type A receptor beta3 subunit						KIAA2026	KIAA2026
			SMCO3	single-pass membrane protein with coiled-coil domains 3						CNTNAP2	contactin associated protein like 2
			RBPJ	recombination signal binding protein for immunoglobulin kappa J region						RHOBTB1	Rho related BTB domain containing 1
			IRF2BP2	interferon regulatory factor 2 binding protein 2						TRAPPC8	trafficking protein particle complex 8
			ELL2	elongation factor for RNA polymerase II 2						GAN	gigaxonin
			GABRR1	gamma-aminobutyric acid type A receptor rho1 subunit						LMTK2	lemur tyrosine kinase 2
			FASTKD2	FAST kinase domains 2						USP37	ubiquitin specific peptidase 37
			PGS1	phosphatidylglycerophosphate synthase 1						MLYCD	malonyl-CoA decarboxylase
			MACC1	MET transcriptional regulator MACC1						PDGFA	platelet derived growth factor subunit A
			CLVS2	clavesin 2						ATP6V1A	ATPase H+ transporting V1 subunit A
			ABHD18	abhydrolase domain containing 18						RNF139	ring finger protein 139
			LMBR1	limb development membrane protein 1						RBM27	RNA binding motif protein 27
			VSTM2A	V-set and transmembrane domain containing 2A						VWA2	von Willebrand factor A domain containing 2
			PAGE4	PAGE family member 4						CTDSPL2	CTD small phosphatase like 2
			PATJ	PATJ, crumbs cell polarity complex component						C21orf91	chromosome 21 open reading frame 91
			SLC6A17	solute carrier family 6 member 17						AMACR	alpha-methylacyl-CoA racemase
			FGFBP2	fibroblast growth factor binding protein 2						TERF2IP	TERF2 interacting protein
			STARD8	StAR related lipid transfer domain containing 8						SMO	smoothened, frizzled class receptor
			PIGR	polymeric immunoglobulin receptor						FRZB	frizzled related protein
			THNSL1	threonine synthase like 1						RFK	riboflavin kinase
			RBM43	RNA binding motif protein 43						MIS18BP1	MIS18 binding protein 1
			MAML1	mastermind like transcriptional coactivator 1						ACTR10	actin related protein 10 homolog
			RTL6	retrotransposon Gag like 6						NELL1	neural EGFL like 1
			TXNL4B	thioredoxin like 4B						MS4A6A	membrane spanning 4-domains A6A
			RSC1A1	regulator of solute carriers 1						CCNT2	cyclin T2
			MIB1	mindbomb E3 ubiquitin protein ligase 1						CALHM1	calcium homeostasis modulator 1
			CAMK2N1	calcium/calmodulin dependent protein kinase II inhibitor 1						IKZF1	IKAROS family zinc finger 1
			FGD6	FYVE, RhoGEF and PH domain containing 6						MACC1	MET transcriptional regulator MACC1
			SMTN	smoothelin						ERVH48-1	endogenous retrovirus group 48 member 1
			GABBR2	gamma-aminobutyric acid type B receptor subunit 2						BAHD1	bromo adjacent homology domain containing 1
			RPRD2	regulation of nuclear pre-mRNA domain containing 2						CGGBP1	CGG triplet repeat binding protein 1
			DOK5	docking protein 5						ERO1A	endoplasmic reticulum oxidoreductase 1 alpha
			PHACTR2	phosphatase and actin regulator 2						SMG8	SMG8, nonsense mediated mRNA decay factor
			NRK	Nik related kinase						NCAM1	neural cell adhesion molecule 1
			SMAD2	SMAD family member 2						SLC30A4	solute carrier family 30 member 4
			ZEB2	zinc finger E-box binding homeobox 2						RAB27B	RAB27B, member RAS oncogene family
			KCNN3	potassium calcium-activated channel subfamily N member 3						TIMM10	translocase of inner mitochondrial membrane 10
			USF3	upstream transcription factor family member 3						ADH7	alcohol dehydrogenase 7 (class IV), mu or sigma polypeptide
			PROX1	prospero homeobox 1						GABRA4	gamma-aminobutyric acid type A receptor alpha4 subunit
			RFX3	regulatory factor X3						ZNF805	zinc finger protein 805
			IFNLR1	interferon lambda receptor 1						MBTPS2	membrane bound transcription factor peptidase, site 2
			KIF23	kinesin family member 23						SYT4	synaptotagmin 4
			ATXN3	ataxin 3						GUCY1A2	guanylate cyclase 1 soluble subunit alpha 2
			PARP8	poly(ADP-ribose) polymerase family member 8						ERCC6L2	ERCC excision repair 6 like 2
			IFNA1	interferon alpha 1						ANKRD40	ankyrin repeat domain 40
			FNDC3B	fibronectin type III domain containing 3B						SLC2A10	solute carrier family 2 member 10
			KLHL14	kelch like family member 14						CDKL5	cyclin dependent kinase like 5
			ASPH	aspartate beta-hydroxylase						MSI2	musashi RNA binding protein 2
			SERPINB9	serpin family B member 9						SRD5A1	steroid 5 alpha-reductase 1
			EDA2R	ectodysplasin A2 receptor						SENP3	SUMO specific peptidase 3
			RAD51B	RAD51 paralog B						GPR180	G protein-coupled receptor 180
			TXNRD2	thioredoxin reductase 2						ZADH2	zinc binding alcohol dehydrogenase domain containing 2
			ABHD17B	abhydrolase domain containing 17B						HINT3	histidine triad nucleotide binding protein 3
										MAP4	microtubule associated protein 4
										ZNF716	zinc finger protein 716
										METAP2	methionyl aminopeptidase 2
										NUDT15	nudix hydrolase 15
										RAD1	RAD1 checkpoint DNA exonuclease
										TPR	translocated promoter region, nuclear basket protein
										CDH8	cadherin 8
										APPBP2	amyloid beta precursor protein binding protein 2
										MAB21L2	mab-21 like 2
										RBM20	RNA binding motif protein 20
										GHR	growth hormone receptor
										DLX6	distal-less homeobox 6
										TCF4	transcription factor 4
										CNGB3	cyclic nucleotide gated channel beta 3
										ZNF678	zinc finger protein 678
										KIN	Kin17 DNA and RNA binding protein
										GID8	GID complex subunit 8 homolog
										NRXN3	neurexin 3
										ZNF329	zinc finger protein 329
										CNTN3	contactin 3
										MAN1A1	mannosidase alpha class 1A member 1
										PRDM1	PR/SET domain 1
										MDFIC	MyoD family inhibitor domain containing
										ZC3H12B	zinc finger CCCH-type containing 12B
										EGLN3	egl-9 family hypoxia inducible factor 3
										TNRC6C	trinucleotide repeat containing 6C
										PHOX2B	paired like homeobox 2B
										SHOC2	SHOC2, leucine rich repeat scaffold protein
										PXT1	peroxisomal testis enriched protein 1
										DCAF7	DDB1 and CUL4 associated factor 7
										ANKRD17	ankyrin repeat domain 17
										ZNF516	zinc finger protein 516
										COMMD1	copper metabolism domain containing 1
										ITPR2	inositol 1,4,5-trisphosphate receptor type 2
										TP53TG3	TP53 target 3
										TP53TG3B	TP53 target 3B
										RIOK2	RIO kinase 2
										NDFIP1	Nedd4 family interacting protein 1
										TP53TG3D	TP53 target 3D
										RAD54B	RAD54 homolog B
										PBLD	phenazine biosynthesis like protein domain containing
										ZDHHC20	zinc finger DHHC-type containing 20
										EMD	emerin
										HOOK1	hook microtubule tethering protein 1
										DGKD	diacylglycerol kinase delta
										CNOT4	CCR4-NOT transcription complex subunit 4
										RBM12B	RNA binding motif protein 12B
										UBIAD1	UbiA prenyltransferase domain containing 1
										MED12L	mediator complex subunit 12 like
										SYNJ1	synaptojanin 1
										GVQW2	GVQW motif containing 2
										SH3PXD2A	SH3 and PX domains 2A
										ERG	ETS transcription factor ERG
										ZBTB33	zinc finger and BTB domain containing 33
										LYSMD1	LysM domain containing 1
										KIF4A	kinesin family member 4A
										DGKI	diacylglycerol kinase iota
										PRDX6	peroxiredoxin 6
										SYT13	synaptotagmin 13
										BCL7A	BCL7A, BAF complex component
										DYRK1A	dual specificity tyrosine phosphorylation regulated kinase 1A
										ZNF10	zinc finger protein 10
										NFIB	nuclear factor I B
										ADH5	alcohol dehydrogenase 5 (class III), chi polypeptide
										COL3A1	collagen type III alpha 1 chain
										AFF4	AF4/FMR2 family member 4
										ASTN2	astrotactin 2
										RCHY1	ring finger and CHY zinc finger domain containing 1
										ZYG11A	zyg-11 family member A, cell cycle regulator
										TENT5A	terminal nucleotidyltransferase 5A
										ZNF619	zinc finger protein 619
										HIST2H2BE	histone cluster 2 H2B family member e
										SLX4IP	SLX4 interacting protein
										ZNF746	zinc finger protein 746
										MRPS23	mitochondrial ribosomal protein S23
										SORCS1	sortilin related VPS10 domain containing receptor 1
										C4orf46	chromosome 4 open reading frame 46
										EGLN1	egl-9 family hypoxia inducible factor 1
										CNOT6	CCR4-NOT transcription complex subunit 6
										SPON1	spondin 1
										SAMSN1	SAM domain, SH3 domain and nuclear localization signals 1
										MAP3K13	mitogen-activated protein kinase kinase kinase 13
										IGSF1	immunoglobulin superfamily member 1
										ZNF621	zinc finger protein 621
										INSYN1	inhibitory synaptic factor 1
										KIAA1958	KIAA1958
										MAFK	MAF bZIP transcription factor K
										NME9	NME/NM23 family member 9
										RO60	Ro60, Y RNA binding protein
										FUT9	fucosyltransferase 9
										SLC26A7	solute carrier family 26 member 7
										PLXNC1	plexin C1
										NEIL2	nei like DNA glycosylase 2
										UVSSA	UV stimulated scaffold protein A
										ARHGAP35	Rho GTPase activating protein 35
										TMEM132B	transmembrane protein 132B
										BCLAF1	BCL2 associated transcription factor 1
										EZH2	enhancer of zeste 2 polycomb repressive complex 2 subunit
										UNC13A	unc-13 homolog A
										CTAGE1	cutaneous T cell lymphoma-associated antigen 1
										SLC2A4RG	SLC2A4 regulator
										ENTPD7	ectonucleoside triphosphate diphosphohydrolase 7
										SMAD4	SMAD family member 4
										CEACAM6	carcinoembryonic antigen related cell adhesion molecule 6
										RPRD1B	regulation of nuclear pre-mRNA domain containing 1B
										CHL1	cell adhesion molecule L1 like
										CADM1	cell adhesion molecule 1
										DIAPH3	diaphanous related formin 3
										SUZ12	SUZ12, polycomb repressive complex 2 subunit
										SLC25A53	solute carrier family 25 member 53
										MTA1	metastasis associated 1
										SOX30	SRY-box 30
										PPP4R2	protein phosphatase 4 regulatory subunit 2
										SMNDC1	survival motor neuron domain containing 1
										SLC39A14	solute carrier family 39 member 14
										DERL2	derlin 2
										NSUN7	NOP2/Sun RNA methyltransferase family member 7
										CHRNA3	cholinergic receptor nicotinic alpha 3 subunit
										FAM129A	family with sequence similarity 129 member A
										LRRCC1	leucine rich repeat and coiled-coil centrosomal protein 1
										ZNF665	zinc finger protein 665
										FAR1	fatty acyl-CoA reductase 1
										COL9A1	collagen type IX alpha 1 chain
										SETDB1	SET domain bifurcated histone lysine methyltransferase 1
										ST8SIA1	ST8 alpha-N-acetyl-neuraminide alpha-2,8-sialyltransferase 1
										SREK1	splicing regulatory glutamic acid and lysine rich protein 1
										TMEM170B	transmembrane protein 170B
										CCDC9B	coiled-coil domain containing 9B
										ADGRL1	adhesion G protein-coupled receptor L1
										SMYD3	SET and MYND domain containing 3
										RPS6KC1	ribosomal protein S6 kinase C1
										LRRC40	leucine rich repeat containing 40
										PIP5K1A	phosphatidylinositol-4-phosphate 5-kinase type 1 alpha
										LRRTM3	leucine rich repeat transmembrane neuronal 3
										HPS3	HPS3, biogenesis of lysosomal organelles complex 2 subunit 1
										CACNB4	calcium voltage-gated channel auxiliary subunit beta 4
										ANXA4	annexin A4
										CCL8	C-C motif chemokine ligand 8
										PLK4	polo like kinase 4
										RPRD1A	regulation of nuclear pre-mRNA domain containing 1A
										WSCD2	WSC domain containing 2
										ZNF704	zinc finger protein 704
										BZW1	basic leucine zipper and W2 domains 1
										RASEF	RAS and EF-hand domain containing
										C5	complement C5
										FSBP	fibrinogen silencer binding protein
										PTX3	pentraxin 3
										THAP2	THAP domain containing 2
										CCL2	C-C motif chemokine ligand 2
										BCORL1	BCL6 corepressor like 1
										PPP3R1	protein phosphatase 3 regulatory subunit B, alpha
										RELCH	RAB11 binding and LisH domain, coiled-coil and HEAT repeat containing
										PPM1E	protein phosphatase, Mg2+/Mn2+ dependent 1E
										PRIM2	DNA primase subunit 2
										LDLRAD4	low density lipoprotein receptor class A domain containing 4
										LARP4B	La ribonucleoprotein domain family member 4B
										NUDT9	nudix hydrolase 9
										LCORL	ligand dependent nuclear receptor corepressor like
										FCHSD2	FCH and double SH3 domains 2
										INO80D	INO80 complex subunit D
										BEND4	BEN domain containing 4
										C6orf89	chromosome 6 open reading frame 89
										CFAP97	cilia and flagella associated protein 97
										ZBTB20	zinc finger and BTB domain containing 20
										TCP11L1	t-complex 11 like 1
										STRN	striatin
										CREG2	cellular repressor of E1A stimulated genes 2
										OPHN1	oligophrenin 1
										SEPHS2	selenophosphate synthetase 2
										TMEM202	transmembrane protein 202
										NOL9	nucleolar protein 9
										LYSMD3	LysM domain containing 3
										FBXL17	F-box and leucine rich repeat protein 17
										SCGB2A1	secretoglobin family 2A member 1
										LIMD1	LIM domains containing 1
										HS3ST3A1	heparan sulfate-glucosamine 3-sulfotransferase 3A1
										TRAPPC11	trafficking protein particle complex 11
										TAGLN2	transgelin 2
										CCSER2	coiled-coil serine rich protein 2
										TRPM7	transient receptor potential cation channel subfamily M member 7
										CCDC58	coiled-coil domain containing 58
										TMED2	transmembrane p24 trafficking protein 2
										DENND5B	DENN domain containing 5B
										TSTD3	thiosulfate sulfurtransferase like domain containing 3
										GCC1	GRIP and coiled-coil domain containing 1
										KIAA2013	KIAA2013
										C1orf52	chromosome 1 open reading frame 52
										C18orf54	chromosome 18 open reading frame 54
										NR2F2	nuclear receptor subfamily 2 group F member 2
										PARD6B	par-6 family cell polarity regulator beta
										RAB3IP	RAB3A interacting protein
										PTGER3	prostaglandin E receptor 3
										CLMP	CXADR like membrane protein
										KDM7A	lysine demethylase 7A
										ZC3HAV1	zinc finger CCCH-type containing, antiviral 1
										MRPL16	mitochondrial ribosomal protein L16
										NUDT10	nudix hydrolase 10
										EXOC6B	exocyst complex component 6B
										KALRN	kalirin RhoGEF kinase
										ZMYM6	zinc finger MYM-type containing 6
										L3MBTL3	L3MBTL3, histone methyl-lysine binding protein
										CRTAP	cartilage associated protein
										PDPR	pyruvate dehydrogenase phosphatase regulatory subunit
										SH3RF1	SH3 domain containing ring finger 1
										CCPG1	cell cycle progression 1
										ZNF398	zinc finger protein 398
										AR	androgen receptor
										GPATCH2L	G-patch domain containing 2 like
										FIGN	fidgetin, microtubule severing factor
										RPS24	ribosomal protein S24
										MSL2	MSL complex subunit 2
										SEC16A	SEC16 homolog A, endoplasmic reticulum export factor
										FAM122B	family with sequence similarity 122B
										IGFBP3	insulin like growth factor binding protein 3
										ENDOD1	endonuclease domain containing 1
										ZIC4	Zic family member 4
										RAP1A	RAP1A, member of RAS oncogene family
										CA3	carbonic anhydrase 3
										NRAS	NRAS proto-oncogene, GTPase
										ADGRL3	adhesion G protein-coupled receptor L3
										STXBP4	syntaxin binding protein 4
										UPF2	UPF2, regulator of nonsense mediated mRNA decay
										BEND3	BEN domain containing 3
										VPS50	VPS50, EARP/GARPII complex subunit
										FOPNL	FGFR1OP N-terminal like
										UQCRFS1	ubiquinol-cytochrome c reductase, Rieske iron-sulfur polypeptide 1
										UBE3C	ubiquitin protein ligase E3C
										ZMAT3	zinc finger matrin-type 3
										TRAF6	TNF receptor associated factor 6
										PKNOX1	PBX/knotted 1 homeobox 1
										AMBN	ameloblastin
										CRK	CRK proto-oncogene, adaptor protein
										VPS41	VPS41, HOPS complex subunit
										SERPINB12	serpin family B member 12
										KLF12	Kruppel like factor 12
										IL18R1	interleukin 18 receptor 1
										USP45	ubiquitin specific peptidase 45
										TNRC6B	trinucleotide repeat containing 6B
										PRUNE2	prune homolog 2 with BCH domain
										SLC6A4	solute carrier family 6 member 4
										SIGMAR1	sigma non-opioid intracellular receptor 1
										VEZT	vezatin, adherens junctions transmembrane protein
										RTKN2	rhotekin 2
										ZFP37	ZFP37 zinc finger protein
										WSB1	WD repeat and SOCS box containing 1
										SGPP1	sphingosine-1-phosphate phosphatase 1
										TAPT1	transmembrane anterior posterior transformation 1
										GALNT4	polypeptide N-acetylgalactosaminyltransferase 4
										POC1B-GALNT4	POC1B-GALNT4 readthrough
										PITPNB	phosphatidylinositol transfer protein beta
										DHX15	DEAH-box helicase 15
										THOC2	THO complex 2
										VAPA	VAMP associated protein A
										SLC25A30	solute carrier family 25 member 30
										PFN2	profilin 2
										SMPDL3A	sphingomyelin phosphodiesterase acid like 3A
										HSDL2	hydroxysteroid dehydrogenase like 2
										OTX1	orthodenticle homeobox 1
										CPEB4	cytoplasmic polyadenylation element binding protein 4
										SAA2	serum amyloid A2
										ARNTL	aryl hydrocarbon receptor nuclear translocator like
										UBE3D	ubiquitin protein ligase E3D
										WDHD1	WD repeat and HMG-box DNA binding protein 1
										MELK	maternal embryonic leucine zipper kinase
										ZBTB44	zinc finger and BTB domain containing 44
										BMP3	bone morphogenetic protein 3
										TRAPPC6B	trafficking protein particle complex 6B
										HSPA13	heat shock protein family A (Hsp70) member 13
										ISY1-RAB43	ISY1-RAB43 readthrough
										RAB43	RAB43, member RAS oncogene family
										HBS1L	HBS1 like translational GTPase
										MCM3	minichromosome maintenance complex component 3
										ZNF217	zinc finger protein 217
										ZNF530	zinc finger protein 530
										SALL4	spalt like transcription factor 4
										ENAH	ENAH, actin regulator
										MLLT3	MLLT3, super elongation complex subunit
										DCAF4L1	DDB1 and CUL4 associated factor 4 like 1
										SRSF1	serine and arginine rich splicing factor 1
										ZNF546	zinc finger protein 546
										ACSL4	acyl-CoA synthetase long chain family member 4
										SAMD5	sterile alpha motif domain containing 5
										PBX3	PBX homeobox 3
										CDCA7	cell division cycle associated 7
										PML	promyelocytic leukemia
										RASAL2	RAS protein activator like 2
										MAFB	MAF bZIP transcription factor B
										AAK1	AP2 associated kinase 1
										DSG2	desmoglein 2
										BICRAL	BRD4 interacting chromatin remodeling complex associated protein like
										PLEKHF2	pleckstrin homology and FYVE domain containing 2
										ZNF396	zinc finger protein 396
										FKBP9	FKBP prolyl isomerase 9
										SUCNR1	succinate receptor 1
										LYRM2	LYR motif containing 2
										UBE2G1	ubiquitin conjugating enzyme E2 G1
										FAM174B	family with sequence similarity 174 member B
										LOC284898	uncharacterized LOC284898
										CCN2	cellular communication network factor 2
										TRIM4	tripartite motif containing 4
										CCDC93	coiled-coil domain containing 93
										TRAF3IP3	TRAF3 interacting protein 3
										ZNF106	zinc finger protein 106
										MRPS5	mitochondrial ribosomal protein S5
										ADGRB3	adhesion G protein-coupled receptor B3
										ACTN2	actinin alpha 2
										PRH1-TAS2R14	PRH1-TAS2R14 readthrough
										PCLAF	PCNA clamp associated factor
										FSD2	fibronectin type III and SPRY domain containing 2
										FLRT3	fibronectin leucine rich transmembrane protein 3
										RBM41	RNA binding motif protein 41
										KLF11	Kruppel like factor 11
										NPTX1	neuronal pentraxin 1
										CNR1	cannabinoid receptor 1
										IQCJ	IQ motif containing J
										JAKMIP2	janus kinase and microtubule interacting protein 2
										RGMB	repulsive guidance molecule BMP co-receptor b
										AHRR	aryl-hydrocarbon receptor repressor
										COA1	cytochrome c oxidase assembly factor 1 homolog
										NXPH2	neurexophilin 2
										RMI2	RecQ mediated genome instability 2
										TRAT1	T cell receptor associated transmembrane adaptor 1
										GLS	glutaminase
										REST	RE1 silencing transcription factor
										ASAP1	ArfGAP with SH3 domain, ankyrin repeat and PH domain 1
										GCNT2	glucosaminyl (N-acetyl) transferase 2 (I blood group)
										VSIG10L	V-set and immunoglobulin domain containing 10 like
										ZSCAN4	zinc finger and SCAN domain containing 4
										MOB4	MOB family member 4, phocein
										HSPE1-MOB4	HSPE1-MOB4 readthrough
										UGT8	UDP glycosyltransferase 8
										BTBD3	BTB domain containing 3
										PLIN5	perilipin 5
										USP38	ubiquitin specific peptidase 38
										TPRG1	tumor protein p63 regulated 1
										CELF2	CUGBP Elav-like family member 2
										KIF3B	kinesin family member 3B
										COL11A1	collagen type XI alpha 1 chain
										SLIT1	slit guidance ligand 1
										ZNF488	zinc finger protein 488
										CTSF	cathepsin F
										AQP4	aquaporin 4
										AMER3	APC membrane recruitment protein 3
										CNOT6L	CCR4-NOT transcription complex subunit 6 like
										CAVIN4	caveolae associated protein 4
										DDX20	DEAD-box helicase 20
										RNF19A	ring finger protein 19A, RBR E3 ubiquitin protein ligase
										STXBP3	syntaxin binding protein 3
										MYBL1	MYB proto-oncogene like 1
										WBP2NL	WBP2 N-terminal like
										SPATA6L	spermatogenesis associated 6 like
										C1D	C1D nuclear receptor corepressor
										PDE7A	phosphodiesterase 7A
										DCAF4L2	DDB1 and CUL4 associated factor 4 like 2
										KIF4B	kinesin family member 4B
										CASD1	CAS1 domain containing 1
										ZNF417	zinc finger protein 417
										ZNF230	zinc finger protein 230
										EXOC5	exocyst complex component 5
										NUP58	nucleoporin 58
										SMIM21	small integral membrane protein 21
										CLINT1	clathrin interactor 1
										RSU1	Ras suppressor protein 1
										CPSF6	cleavage and polyadenylation specific factor 6
										U2SURP	U2 snRNP associated SURP domain containing
										GABRA1	gamma-aminobutyric acid type A receptor alpha1 subunit
										GYG1	glycogenin 1
										ZNF320	zinc finger protein 320
										SH3BGRL	SH3 domain binding glutamate rich protein like
										C2CD5	C2 calcium dependent domain containing 5
										DDC	dopa decarboxylase
										PSEN1	presenilin 1
										COPS8	COP9 signalosome subunit 8
										ONECUT2	one cut homeobox 2
										MEIKIN	meiotic kinetochore factor
										STARD13	StAR related lipid transfer domain containing 13
										AMER2	APC membrane recruitment protein 2
										TEX14	testis expressed 14, intercellular bridge forming factor
										SLMAP	sarcolemma associated protein
										FDXACB1	ferredoxin-fold anticodon binding domain containing 1
										SLC30A7	solute carrier family 30 member 7
										ZBTB39	zinc finger and BTB domain containing 39
										CDH11	cadherin 11
										LIMS1	LIM zinc finger domain containing 1
										ZDBF2	zinc finger DBF-type containing 2
										CYP4B1	cytochrome P450 family 4 subfamily B member 1
										TRMT112	tRNA methyltransferase subunit 11-2
										PAFAH1B2	platelet activating factor acetylhydrolase 1b catalytic subunit 2
										PPP2R1B	protein phosphatase 2 scaffold subunit Abeta
										AKIRIN2	akirin 2
										HECA	hdc homolog, cell cycle regulator
										EEF1AKMT2	EEF1A lysine methyltransferase 2
										ZNF536	zinc finger protein 536
										PANK2	pantothenate kinase 2
										CLDN2	claudin 2
										NDP	NDP, norrin cystine knot growth factor
										FLVCR1	feline leukemia virus subgroup C cellular receptor 1
										RIOK3	RIO kinase 3
										LURAP1L	leucine rich adaptor protein 1 like
										RDX	radixin
										BTN1A1	butyrophilin subfamily 1 member A1
										CDC73	cell division cycle 73
										PPP1R9A	protein phosphatase 1 regulatory subunit 9A
										ZWILCH	zwilch kinetochore protein
										POP1	POP1 homolog, ribonuclease P/MRP subunit
										LTF	lactotransferrin
										SH2D1B	SH2 domain containing 1B
										CHMP4B	charged multivesicular body protein 4B
										DLX2	distal-less homeobox 2
										PIAS1	protein inhibitor of activated STAT 1
										MCF2	MCF.2 cell line derived transforming sequence
										UBE2Q2	ubiquitin conjugating enzyme E2 Q2
										SPINDOC	spindlin interactor and repressor of chromatin binding
										HSPA12A	heat shock protein family A (Hsp70) member 12A
										TMPO	thymopoietin
										TXNRD1	thioredoxin reductase 1
										SYT10	synaptotagmin 10
										FBXO25	F-box protein 25
										GUCY1A1	guanylate cyclase 1 soluble subunit alpha 1
										PCDH11Y	protocadherin 11 Y-linked
										CCR2	C-C motif chemokine receptor 2
										TRIM26	tripartite motif containing 26
										ESYT2	extended synaptotagmin 2
										JDP2	Jun dimerization protein 2
										CNTNAP3B	contactin associated protein like 3B
										USP32	ubiquitin specific peptidase 32
										ATP10B	ATPase phospholipid transporting 10B (putative)
										SMC6	structural maintenance of chromosomes 6
										MPRIP	myosin phosphatase Rho interacting protein
										ZNF140	zinc finger protein 140
										PROX1	prospero homeobox 1
										PPHLN1	periphilin 1
										POLR3G	RNA polymerase III subunit G
										PREPL	prolyl endopeptidase like
										BUD13	BUD13 homolog
										RLIM	ring finger protein, LIM domain interacting
										B4GALT6	beta-1,4-galactosyltransferase 6
										SP100	SP100 nuclear antigen
										LPGAT1	lysophosphatidylglycerol acyltransferase 1
										YME1L1	YME1 like 1 ATPase
										HMGB2	high mobility group box 2
										ZMYM2	zinc finger MYM-type containing 2
										MRPS18C	mitochondrial ribosomal protein S18C
										TTC9	tetratricopeptide repeat domain 9
										TGFBR1	transforming growth factor beta receptor 1
										NFKBIZ	NFKB inhibitor zeta
										TXLNG	taxilin gamma
										FLRT2	fibronectin leucine rich transmembrane protein 2
										MPLKIP	M-phase specific PLK1 interacting protein
										HAPLN1	hyaluronan and proteoglycan link protein 1
										RAB8B	RAB8B, member RAS oncogene family
										C2orf49	chromosome 2 open reading frame 49
										KCNT2	potassium sodium-activated channel subfamily T member 2
										ZNF534	zinc finger protein 534
										KATNAL1	katanin catalytic subunit A1 like 1
										GAGE1	G antigen 1
										PATJ	PATJ, crumbs cell polarity complex component
										TRABD2A	TraB domain containing 2A
										ATP4B	ATPase H+/K+ transporting subunit beta
										PFKFB2	6-phosphofructo-2-kinase/fructose-2,6-biphosphatase 2
										GPR75	G protein-coupled receptor 75
										OSTM1	osteoclastogenesis associated transmembrane protein 1
										ZFAND4	zinc finger AN1-type containing 4
										AMFR	autocrine motility factor receptor
										STK4	serine/threonine kinase 4
										SH3KBP1	SH3 domain containing kinase binding protein 1
										IMPAD1	inositol monophosphatase domain containing 1
										FZD8	frizzled class receptor 8
										NFAT5	nuclear factor of activated T cells 5
										SMIM10L1	small integral membrane protein 10 like 1
										DR1	down-regulator of transcription 1
										PIP4K2B	phosphatidylinositol-5-phosphate 4-kinase type 2 beta
										UTP25	UTP25, small subunit processor component
										KIAA1147	KIAA1147
										IARS	isoleucyl-tRNA synthetase
										OXNAD1	oxidoreductase NAD binding domain containing 1
										SH2D2A	SH2 domain containing 2A
										PRICKLE2	prickle planar cell polarity protein 2
										PMPCB	peptidase, mitochondrial processing beta subunit
										MDGA2	MAM domain containing glycosylphosphatidylinositol anchor 2
										UBE2H	ubiquitin conjugating enzyme E2 H
										TRAM2	translocation associated membrane protein 2
										OLR1	oxidized low density lipoprotein receptor 1
										CAV2	caveolin 2
										PXDNL	peroxidasin like
										PLS3	plastin 3
										SLC22A3	solute carrier family 22 member 3
										HDX	highly divergent homeobox
										UBE2K	ubiquitin conjugating enzyme E2 K
										IDO2	indoleamine 2,3-dioxygenase 2
										CCDC103	coiled-coil domain containing 103
										FBXO15	F-box protein 15
										ZHX1	zinc fingers and homeoboxes 1
										TRIP11	thyroid hormone receptor interactor 11
										MAPK1IP1L	mitogen-activated protein kinase 1 interacting protein 1 like
										PEAK1	pseudopodium enriched atypical kinase 1
										CDKN2AIPNL	CDKN2A interacting protein N-terminal like
										TGOLN2	trans-golgi network protein 2
										ATP7A	ATPase copper transporting alpha
										PDK1	pyruvate dehydrogenase kinase 1
										TMEM9B	TMEM9 domain family member B
										LAMC2	laminin subunit gamma 2
										GOLGB1	golgin B1
										ZNF564	zinc finger protein 564
										RMND5B	required for meiotic nuclear division 5 homolog B
										TRPS1	transcriptional repressor GATA binding 1
										SDHA	succinate dehydrogenase complex flavoprotein subunit A
										DEFB132	defensin beta 132
										MBL2	mannose binding lectin 2
										ELK3	ELK3, ETS transcription factor
										LOC100132813	uncharacterized LOC100132813
										RAB4A	RAB4A, member RAS oncogene family
										MAP3K4	mitogen-activated protein kinase kinase kinase 4
										TPT1	tumor protein, translationally-controlled 1
										SPRED1	sprouty related EVH1 domain containing 1
										HNRNPLL	heterogeneous nuclear ribonucleoprotein L like
										CA8	carbonic anhydrase 8
										IRAK3	interleukin 1 receptor associated kinase 3
										HIP1	huntingtin interacting protein 1
										USF3	upstream transcription factor family member 3
										RAD51B	RAD51 paralog B
										TMEM183A	transmembrane protein 183A
										EFR3A	EFR3 homolog A
										PAFAH1B1	platelet activating factor acetylhydrolase 1b regulatory subunit 1
										PLEKHA8	pleckstrin homology domain containing A8
										ZNF426	zinc finger protein 426
										NANP	N-acetylneuraminic acid phosphatase
										ZCCHC4	zinc finger CCHC-type containing 4
										SNTB1	syntrophin beta 1
										DARS2	aspartyl-tRNA synthetase 2, mitochondrial
										TRIM32	tripartite motif containing 32
										RAB31	RAB31, member RAS oncogene family
										PDE10A	phosphodiesterase 10A
										SLC18A2	solute carrier family 18 member A2
										DPP10	dipeptidyl peptidase like 10
										KIT	KIT proto-oncogene receptor tyrosine kinase
										PRPH2	peripherin 2

## Sheet: Table S7
Table S7. Upregulated genes of HPV16-miR-H1 and H6
Upregulated genes of HPV16-miR-H1				Upregulated genes of HPV16-miR-H6
Gene	log2FoldChange	pvalue		Gene	log2FoldChange	pvalue
FGFR2	3.92189	0.00624626		FGFR2	3.07262	0.0349968
CCNP	1.65476	0.0267145		HSP90AA1	0.73034	0.0163756
ZC3HAV1	0.789277	0.0431953		GP6	5.33688	0.00579503
NCF2	2.37925	0.00696231		DHRS12	1.71898	0.0448275
TNFSF10	1.60904	0.00338972		LFNG	1.54369	0.0387901
MYO1G	1.13292	0.0433721		HSPA8	0.760303	0.028912
DDX60	1.17988	0.0180132		CACYBP	0.597136	0.0457463
CH25H	3.14156	0.0171995		EEF1E1	1.5598	0.0315759
ACP4	1.51989	0.0403739		GADD45G	2.90278	0.00517833
ABCA12	4.56834	0.0085039		DNAJB1	0.997954	0.0458408
ZFP36L2	0.833269	0.0239077		ABCA12	4.70976	0.00671301
GBP5	1.55479	0.0258805		GFRA3	4.76249	0.0126917
GBP4	1.56035	0.0127224		GCNA	1.74909	0.00807706
ENC1	0.990634	0.0113596		IQCK	0.942133	0.0322469
TCIM	3.50995	0.00918657		TMIE	4.53071	0.00819293
SP6	1.52359	0.0346605		CAPN12	1.86347	0.00595585
SLFN12L	1.16584	0.0207455		PMCH	0.913766	0.0167279
CCDC7	1.58584	0.0262756		SATL1	0.877936	0.0472926
UBE2V2P3	3.74891	0.0452087		DYNLT4	1.44762	0.0250943
RPL35AP28	4.08514	0.0376949		FAM3C	0.620459	0.0283504
BMAL2-AS1	1.35958	0.0335061		IER5L-AS1	1.38933	0.0224168
LINC01582	4.6656	0.0288506		HSPA1A	2.06307	0.00242807
ZNF8-ERVK3-1	1.55673	0.00289402		CCDC7	1.41677	0.0496026
ZSCAN5A-AS1	1.58837	0.0489979		RPL36AP30	4.57035	0.0460487
LOC105370532	4.01267	0.0108113		HSPA7	5.51647	0.0207064
				LINC01036	4.2656	0.0420314
				SMIM26	1.78262	0.0206794
				CENPNP1	3.88405	0.0251796
				BMS1P4	2.65677	0.0475547
				MLF1-DT	1.6821	0.011312
				LINC01629	3.72663	0.0303405
				SEPTIN4-AS1	2.18582	0.0280376
				MIR4768	2.82512	0.0476564
				C16orf95-DT	2.5195	0.0280274
				ARF4-AS1	2.12911	0.0256551
				LOC105370532	3.98409	0.0116851

## Sheet: Table S8
Table S8. Downregulated genes of inhibitor-HPV16-miR-H1 and H6
Downregulated genes of inhibitor-HPV16-miR-H1				Downregulated genes of inhibitor-HPV16-miR-H6
Gene	log2FoldChange	pvalue		Gene	log2FoldChange	pvalue
CSPG5	-1.49722	0.0372091		POU4F3	-4.49952	0.0484018
ALDH1L1	-2.76888	0.0223973		PITX3	-3.45629	0.0353424
PRR29	-5.27448	0.00433862		NTN5	-4.40126	0.0315878
RPL21P81	-2.76353	0.0260952		OBSCN-AS1	-1.8386	0.0192117
SYP-AS1	-4.6258	0.0326398		IGF2	-4.72198	0.0280489
LOC100506271	-4.22089	0.0438271		BAK1P1	-5.4976	0.00847314
CCDC188BP	-2.65426	0.0369669		IGSF5	-4.88241	0.0156564
LOC102723313	-4.91225	0.00729947		GPAT2	-1.32936	0.0261216
XBP1P1	-2.43175	0.0480014		MIR573	-4.46922	0.0455464
RAB44	-2.79761	0.0291449		ARHGAP27P1-BPTFP1-KPNA2P3	-2.13737	0.0150257
CARHSP1-DT	-3.99724	0.0417439		LINC02897	-4.29056	0.0185987
RMRP	-4.92362	0.00146134		LINC01816	-1.94015	0.0303085
FOXCUT	-2.06543	0.0266913		BACH1-AS1	-3.59524	0.0434024
				IL12A-AS1	-3.30914	0.031735
				ALG1L7P	-2.58255	0.0382095
				CD44-DT	-2.108	0.0492656
				FDXACB1	-1.8612	0.0461736
				FOXF2-DT	-2.19622	0.0244277
				NDUFA7	-3.99908	0.0271997
				LBHD2	-3.70144	0.0171484
				ZDHHC8BP	-2.05573	0.0417748
